# Supplementary material for: SNP/RD Typing of Mycobacterium tuberculosis Beijing Strains Reveals Local and Worldwide Disseminated Clonal Complexes
Source: PLoS One. 2011 Dec 5;6(12):e28365. doi: 10.1371/journal.pone.0028365 (PMC3230589; doi:10.1371/journal.pone.0028365)
Supplement: Table S1 — SNP matrix of 275 SNPs in 178 M. tuberculosis complex strains. 1: derived from 454 sequencing. 2: derived from high-throughput mass-spectrometry typing.?: no or ambigous base determined. The Supporting Tables contain tab-delimited file that can be copied into spreadsheets. (TXT) [file pone.0028365.s009.txt]

The Supporting Tables contain tab-delimited files that can be copied into spreadsheets.
Table S1: SNP matrix of 275 SNPs in 178 M. tuberculosis complex strains. 1: derived from 454/Roche sequencing. 2: derived from high-throughput mass-spectrometry typing. ?: no or ambigious base determined.
? no result, 1 derived from 454 sequencing, 2 derived from high-throughput typing		position in H37Rv	1285	4013	15890	37334	43347	45753	66604	109192	128357	138419	141623	144699	146236	163940	204094	220414	239733	252900	256760	258117	262829	393387	412112	441823	485188	492416	496937	498298	502494	505843	516203	553861	560521	572345	605150	620625	637391	647110	655559	660709	721373	725190	726857	773497	781687	793412	803298
		gene	dnaA	recF	pknB	fadD34	mtc28	leuS	celA1	fadD10	ctpI	gmhB	oxyS	fadD7	fusA2	cyp138	lprK	ilvD	mmpL11	pckA	fadD4	fadE3	lipC	cyp135A1	iniA	fba	fadD30	pta	pknG	glnH	thiG	lpqM	xthA	lpd	umaA	lprQ	hemB	ccsA	pitA	menD	gpsA	cyp135B1	recD	recC	recC	echA4	rpsL	lldD1	rplB
strain		short name	dnaA1285	recF4013	pknB15890	fadD3437334	mtc2843347	leuS45753	celA166604	fadD10109192	ctpI128357	gmhB138419	oxyS141623	fadD7144699	fusA2146236	cyp138163940	lprK204094	ilvD220414	mmpL11239733	pckA252900	fadD4256760	fadE3258117	lipC262829	cyp135A1393387	iniA412112	fba441823	fadD30485188	pta492416	pknG496937	glnH498298	thiG502494	lpqM505843	xthA516203	lpd553861	umaA560521	lprQ572345	hemB605150	ccsA620625	pitA637391	menD647110	gpsA655559	cyp135B1660709	recD721373	recC725190	recC726857	echA4773497	rpsL781687	lldD1793412	rplB803298
			nsSNP	nsSNP	silent	nsSNP	nsSNP	nsSNP	silent	nsSNP	nsSNP	nsSNP	nsSNP	silent	silent	nsSNP	silent	nsSNP	nsSNP	silent	silent	nsSNP	silent	nsSNP	nsSNP	silent	silent	nsSNP	silent	nsSNP	silent	nsSNP	silent	silent	nsSNP	silent	silent	nsSNP	nsSNP	silent	nsSNP	silent	nsSNP	silent	nsSNP	nsSNP	nsSNP	silent	silent
CHIN-	1		A	C	A	A	T	T	A	G	C	G	G	C	C	G	G	T	T	T	C	C	T	T	G	C	C	G	G	A	C	G	T	G	A	G	G	A	G	A	G	G	G	A	T	C	A	G	C
SA-	1		G	C	A	A	C	T	G	G	C	A	G	C	C	G	G	G	T	T	C	C	T	T	A	C	C	G	G	A	G	G	C	A	G	A	G	A	G	G	G	G	G	A	T	C	A	G	C
V-	1		G	C	G	A	T	C	A	G	T	G	A	C	G	A	G	T	G	C	C	G	C	C	G	T	C	G	T	C	C	A	C	G	A	G	G	A	C	G	G	G	G	A	G	A	G	G	T
CHIN+	1		G	C	G	T	T	T	A	G	C	G	A	C	G	A	T	T	G	C	C	C	C	C	G	T	T	A	G	C	C	A	C	G	A	G	A	G	G	G	A	T	G	A	G	A	A	T	C
V+	1		G	C	G	T	T	T	A	A	C	G	A	C	G	A	T	T	G	C	T	C	C	C	G	T	C	G	G	C	C	A	C	G	A	G	A	G	G	G	G	G	G	A	G	A	A	G	C
SA+	1		G	C	G	T	T	T	A	G	C	G	A	A	G	A	T	T	G	C	C	C	C	C	G	T	C	G	G	C	C	A	C	G	A	G	A	G	G	G	G	G	G	A	G	A	A	G	C
NLA000900359	2		G	C	G	A	T	T	A	G	C	G	G	C	C	A	G	T	G	C	C	C	C	C	G	C	C	G	G	C	C	A	C	G	A	G	G	A	G	G	G	G	T	G	G	C	A	G	C
NLA009401536	2		G	C	G	A	T	T	A	G	C	G	A	C	G	?	?	T	G	C	C	C	C	C	G	T	C	A	?	C	C	A	C	G	A	G	G	?	G	G	G	G	G	A	G	A	A	G	?
NLA009501317	2		G	C	G	A	T	T	A	G	C	G	A	C	G	A	G	T	G	C	C	C	C	C	G	T	C	G	G	C	C	A	C	G	A	G	G	G	G	G	G	G	G	A	G	A	A	G	C
111	2		G	C	G	A	T	T	A	G	C	G	A	C	G	A	G	T	G	C	C	C	C	C	G	T	C	G	G	C	C	A	C	G	A	G	G	G	G	G	G	G	G	A	G	A	A	G	C
NLA009600299	2		G	C	G	T	T	T	A	G	C	G	A	C	G	A	T	T	G	C	C	C	C	C	G	T	C	G	G	C	C	A	C	G	A	G	A	G	G	G	G	G	G	A	G	A	A	G	C
NLA009800636	2		G	C	G	T	T	T	A	G	C	G	A	C	G	A	T	T	G	C	C	C	C	C	G	T	C	G	G	C	C	A	C	G	A	G	A	G	G	G	A	G	G	A	G	A	A	G	C
133	2		G	C	G	T	T	T	A	G	C	G	A	C	G	A	T	T	G	C	C	C	C	C	G	T	C	G	G	C	C	A	C	G	A	G	A	G	G	G	G	G	G	A	G	A	A	G	C
NLA000017383	2		G	C	G	T	T	T	A	G	C	G	A	C	G	A	T	T	G	C	C	C	C	C	G	T	C	G	G	C	C	A	C	G	A	G	A	G	G	G	G	G	G	A	G	A	A	G	C
NLA009600592	2		G	C	G	T	T	T	A	G	C	G	A	A	G	A	T	T	G	C	C	C	C	C	G	T	C	G	G	C	C	A	C	G	A	G	A	G	G	G	G	G	G	A	G	A	A	G	C
NLA000017914	2		G	C	G	T	T	T	A	G	C	G	A	C	G	A	T	T	G	C	C	C	C	C	G	T	C	G	G	C	C	A	C	G	A	G	A	G	G	G	G	G	G	A	G	A	A	G	C
NLA009701445	2		G	C	G	T	T	T	A	G	C	G	A	C	G	A	T	T	G	C	C	C	C	C	G	T	C	G	G	C	C	A	C	G	A	G	A	G	G	G	G	G	G	A	G	A	A	G	C
NLA000200230	2		G	C	G	A	T	T	A	G	C	G	G	C	C	A	G	T	G	C	C	C	C	C	G	C	C	G	G	C	C	A	C	G	A	G	G	A	G	G	G	G	G	A	G	C	A	G	C
20	2		G	C	G	T	T	T	A	G	C	G	A	C	G	A	T	T	G	C	C	C	C	C	G	T	C	G	G	C	C	A	C	G	A	G	A	G	G	G	G	G	G	A	G	A	A	G	C
NLA009701940	2		G	C	G	A	T	T	A	G	C	G	G	C	C	A	G	T	G	C	C	C	C	C	G	T	C	G	G	C	C	A	C	G	A	G	G	A	G	G	G	G	G	A	G	C	A	G	C
NLA000700873	2		G	C	G	T	T	T	A	G	C	G	A	C	G	A	T	T	G	C	C	C	C	C	G	T	T	A	G	?	C	A	C	G	A	G	A	G	G	G	A	T	G	A	G	A	A	T	C
NLA009801463	2		G	C	G	A	T	T	A	G	C	G	G	C	C	A	G	T	G	C	C	C	C	C	G	T	C	G	G	C	C	A	C	G	A	G	G	A	G	G	G	G	G	A	G	C	A	G	C
NLA000300957	2		G	C	G	A	T	T	A	G	C	G	G	C	C	A	G	T	G	C	C	C	C	C	G	T	C	G	G	C	C	A	C	G	A	G	G	A	G	G	G	G	G	A	G	C	G	G	C
NLA000017002	2		G	C	A	A	T	T	A	G	C	G	G	C	C	G	G	G	T	T	C	C	?	T	G	C	C	G	G	?	C	?	C	G	G	?	G	A	G	G	G	G	G	A	T	C	A	G	C
NLA009801252	2		G	C	G	A	T	T	A	G	C	G	A	C	G	A	G	T	G	C	C	C	C	C	G	T	C	G	G	C	C	A	C	G	A	G	G	G	G	G	G	G	G	A	G	A	A	G	C
NLA009702350	2		G	C	A	A	T	T	A	G	C	G	G	C	C	G	G	T	T	T	C	C	C	T	G	C	C	G	G	A	C	G	C	G	A	G	G	A	G	G	G	G	G	A	G	C	A	G	C
NLA000016362	2		G	C	A	A	T	T	A	G	C	G	G	C	C	G	G	T	T	T	C	C	C	T	G	C	C	G	G	C	C	G	C	G	A	G	G	A	G	G	G	G	G	A	G	C	A	G	C
NLA000017583	2		G	C	A	A	T	T	A	G	C	G	G	C	C	G	G	T	T	T	C	C	C	T	G	C	C	G	G	A	C	G	C	G	A	G	G	A	G	G	G	G	G	A	G	C	A	G	C
NLA009801500	2		G	C	A	A	T	T	A	G	C	G	G	C	C	G	G	T	T	T	C	C	C	T	G	C	C	G	G	C	C	G	C	G	A	G	G	A	G	G	G	G	G	A	G	C	A	G	C
30	2		G	C	G	T	T	T	A	G	C	G	A	C	G	A	T	T	G	C	C	C	C	C	G	T	C	G	G	C	C	A	C	G	A	G	A	G	G	G	G	G	G	A	G	A	A	G	C
34	2		G	C	G	T	T	T	A	G	C	G	A	C	G	A	T	T	G	C	C	C	C	C	G	T	C	G	G	C	C	A	C	G	A	G	A	G	G	G	G	G	G	A	G	A	A	G	C
43	2		G	C	G	T	T	T	A	G	C	G	A	C	G	A	T	T	G	C	C	C	C	C	G	T	C	G	G	C	C	A	C	G	A	G	A	G	G	G	G	G	G	A	G	A	G	G	C
44	2		G	C	G	T	T	T	A	G	C	G	A	C	G	A	T	T	G	C	C	C	C	C	G	T	C	G	G	C	C	A	C	G	A	G	A	G	G	G	G	G	G	A	G	A	A	G	C
45	2		G	C	G	T	T	T	A	G	C	G	A	C	G	A	T	T	G	C	C	C	C	C	G	T	C	G	G	C	C	A	C	G	A	G	A	G	G	G	G	G	G	A	G	A	A	G	C
54	2		G	C	G	T	T	T	A	G	C	G	A	C	G	A	T	T	G	C	C	C	C	C	G	T	C	G	G	C	C	A	C	G	A	G	A	G	G	G	A	G	G	A	G	A	A	G	C
H37Rv	2		G	T	G	A	T	T	A	G	C	G	G	C	C	A	G	T	G	C	C	C	C	C	G	C	C	G	G	C	C	A	C	G	A	G	G	A	G	G	G	G	T	G	G	C	A	G	C
NLA000300607	2		G	C	G	T	T	T	A	G	C	G	A	C	G	A	T	T	G	C	C	C	C	C	G	T	C	G	G	C	C	A	C	G	A	G	A	G	G	G	G	G	G	A	G	A	A	G	C
NLA000401154	2		G	C	G	T	T	T	A	G	C	G	A	C	G	A	T	T	G	C	C	C	C	C	G	T	C	G	G	C	C	A	C	G	A	G	A	G	G	G	G	G	G	A	G	A	G	G	C
NLA000401745	2		G	C	G	T	T	T	A	G	C	G	A	C	G	A	T	T	G	C	C	C	C	C	G	T	C	G	G	C	C	A	C	G	A	G	A	G	G	G	G	G	G	A	G	A	G	G	C
NLA000500833	2		G	C	G	T	T	T	A	G	C	G	A	C	G	A	T	T	G	C	C	C	C	C	G	T	C	G	G	C	C	A	C	G	A	G	A	G	G	G	G	G	G	A	G	A	G	G	C
NLA000601339	2		G	C	G	T	T	T	A	G	C	G	A	C	G	A	T	T	G	C	C	C	C	C	G	T	C	G	G	C	C	A	C	G	A	G	A	G	G	G	G	G	G	A	G	A	A	G	C
NLA000701837	2		G	C	G	A	T	T	A	G	C	G	A	C	G	A	G	T	G	C	C	C	C	C	G	T	C	G	G	C	C	A	C	G	A	G	G	G	G	G	G	G	G	A	G	A	G	G	C
NLA000800162	2		G	C	G	T	T	T	A	A	C	G	A	C	G	A	T	T	G	C	T	C	C	C	G	T	C	G	G	C	C	A	C	G	A	G	A	G	G	G	G	G	G	A	G	A	A	G	C
NLA000800163	2		G	C	G	T	T	T	A	G	C	G	A	C	G	A	T	T	G	C	C	C	C	C	G	T	C	G	G	C	C	A	C	G	A	G	A	G	G	G	G	G	G	A	G	A	A	G	C
NLA000800594	2		G	C	G	T	T	T	A	G	C	G	A	C	G	A	T	T	G	C	C	C	C	C	G	T	C	G	G	C	C	A	C	G	A	G	A	G	G	G	G	G	G	A	G	A	G	G	C
NLA009901330	2		G	C	G	T	T	T	A	G	C	G	A	C	G	A	T	T	G	C	C	C	C	C	G	T	C	G	G	C	C	A	C	G	A	G	A	G	G	G	G	G	G	A	G	A	A	G	C
NLA000100571	2		G	C	G	T	T	T	A	G	C	G	A	C	G	A	T	T	?	C	C	C	C	C	G	T	C	G	G	C	C	?	C	G	A	G	?	G	G	G	G	G	G	A	G	A	A	G	C
NLA000100574	2		G	C	G	T	T	T	A	G	C	G	A	C	G	A	?	T	G	C	C	C	C	C	G	T	C	G	G	C	C	?	C	G	A	G	A	G	G	G	G	G	G	A	G	A	A	G	C
NLA000100577	2		G	C	G	T	T	T	A	G	C	G	A	C	G	A	T	T	G	C	C	C	C	C	G	T	C	G	G	C	C	A	C	G	A	G	A	G	G	G	G	G	G	A	G	A	G	G	C
NLA000100583	2		G	C	G	T	T	T	A	G	C	G	A	A	G	A	T	T	G	C	C	C	C	C	G	T	C	G	G	C	C	A	C	G	A	G	A	G	G	G	G	G	G	A	G	A	A	G	C
NLA000100584	2		G	C	G	T	T	T	A	G	C	G	A	C	G	A	T	T	G	C	C	C	C	C	G	T	C	G	G	C	C	A	C	G	A	G	A	G	G	G	A	G	G	A	G	A	G	G	C
NLA000100592	2		G	C	G	T	T	T	A	G	C	G	A	C	G	A	T	T	G	C	C	C	C	C	G	T	C	G	G	C	C	?	C	G	A	G	A	G	G	G	G	G	G	A	G	A	A	G	C
NLA000100595	2		G	C	G	T	T	T	A	G	C	G	A	C	G	A	T	T	G	C	C	C	C	C	G	T	C	G	G	C	C	A	C	G	A	G	A	G	G	G	G	G	G	A	G	A	A	G	C
NLA000100598	2		G	C	G	T	T	T	A	G	C	G	A	A	G	A	T	T	G	C	C	C	C	C	G	T	C	G	G	C	C	A	C	G	A	G	A	G	G	G	G	G	G	A	G	A	A	G	C
NLA000100599	2		G	C	G	T	T	T	A	G	C	G	A	A	G	A	T	T	G	C	C	C	C	C	G	T	C	G	G	C	C	A	C	G	A	G	A	G	G	G	G	G	G	A	G	A	A	G	C
NLA000100601	2		G	C	G	T	T	T	A	G	C	G	A	A	G	A	T	T	G	C	C	C	C	C	G	T	C	G	G	C	C	A	C	G	A	G	A	G	G	G	G	G	G	A	G	A	A	G	C
NLA000100611	2		G	C	G	T	T	T	A	G	C	G	A	C	G	A	T	T	G	C	C	C	C	C	G	T	C	G	G	C	C	A	C	G	A	G	A	G	G	G	G	G	G	A	G	A	A	G	C
NLA000100613	2		G	C	G	A	T	T	A	G	C	G	A	C	G	A	G	T	G	C	C	C	C	C	G	T	C	G	G	C	C	A	C	G	A	G	G	G	G	G	G	G	G	A	G	A	A	G	C
NLA000100624	2		G	C	G	T	T	T	A	G	C	G	A	C	G	A	T	T	G	C	C	C	C	C	G	T	C	G	G	C	C	A	C	G	A	G	A	G	G	G	G	G	G	A	G	A	A	G	C
NLA000100625	2		G	C	G	T	T	T	A	G	C	G	A	C	G	A	T	T	G	C	C	C	C	C	G	T	C	G	G	C	C	A	C	G	A	G	A	G	G	G	G	G	G	A	G	A	A	G	C
NLA000100626	2		G	C	G	T	T	T	A	G	C	G	A	C	G	A	T	T	G	C	C	C	C	C	G	T	C	G	G	C	C	A	C	G	A	G	A	G	G	G	G	G	G	A	G	A	A	G	C
NLA000100627	2		G	C	G	T	T	T	A	G	C	G	A	A	G	A	T	T	G	C	C	C	C	C	G	T	C	G	G	C	C	A	C	G	A	G	A	G	G	G	G	G	G	A	G	A	A	G	C
NLA000100721	2		G	C	G	T	T	T	A	G	C	G	A	C	G	A	T	T	G	C	C	C	C	C	G	T	C	G	G	C	C	A	C	G	A	G	A	G	G	G	G	G	G	A	G	A	A	G	C
NLA000100769	2		G	C	G	T	T	T	A	G	C	G	A	C	G	A	T	T	G	C	C	C	C	C	G	T	C	G	G	C	C	A	C	G	A	G	A	G	G	G	G	G	G	A	G	A	A	G	C
NLA000200099	2		G	C	G	T	T	T	A	G	C	G	A	C	G	A	T	T	G	C	C	C	C	C	G	T	C	G	G	C	C	A	C	G	A	G	A	G	G	G	G	G	G	A	G	A	A	G	C
NLA000200225	2		G	C	A	A	T	T	A	G	C	G	G	C	C	G	G	T	T	T	C	C	C	T	G	C	C	G	G	C	C	G	C	G	A	G	G	A	G	G	G	G	G	A	G	C	A	G	C
NLA000200226	2		G	C	A	A	T	T	A	G	C	G	G	C	C	G	G	T	T	T	C	C	C	T	G	C	C	G	G	C	C	G	C	G	A	G	G	A	G	G	G	G	G	A	G	C	A	G	C
NLA000200228	2		G	C	G	T	T	T	A	G	C	G	A	C	G	A	T	T	G	C	C	C	C	C	G	T	C	G	G	C	C	A	C	G	A	G	A	G	G	G	G	G	G	A	G	A	A	G	C
NLA000200229	2		G	C	A	A	T	T	A	G	C	G	G	C	C	G	G	T	T	T	C	C	C	T	G	C	C	G	G	C	C	G	C	G	A	G	G	A	G	G	G	G	G	A	G	C	A	G	C
NLA000200230	2		G	C	G	A	T	T	A	G	C	G	G	C	C	A	G	T	G	C	C	C	C	C	G	C	C	G	G	C	C	A	C	G	A	G	G	A	G	G	G	G	G	A	G	C	A	G	C
NLA000200545	2		G	C	G	T	T	T	A	G	C	G	A	C	G	A	T	T	G	C	C	C	C	C	G	T	C	G	G	C	C	?	C	G	A	G	A	G	G	G	A	G	G	A	G	A	A	G	C
NLA000200679	2		G	C	G	T	T	T	A	G	C	G	A	C	G	A	T	T	G	C	C	C	C	C	G	T	C	G	G	C	C	A	C	G	A	G	A	G	G	G	G	G	G	A	G	A	G	G	C
NLA000200872	2		G	C	G	T	T	T	A	G	C	G	A	C	G	A	T	T	G	C	C	C	C	C	G	T	C	G	G	C	C	A	C	G	A	G	A	G	G	G	G	G	G	A	G	A	A	G	C
NLA000201073	2		G	C	A	A	T	T	A	G	C	G	G	C	C	G	G	T	T	T	C	C	C	T	G	C	C	G	G	A	C	G	C	G	A	G	G	A	G	G	G	G	G	A	G	C	A	G	C
NLA000201945	2		G	C	G	T	T	T	A	G	C	G	A	C	G	A	T	T	G	C	C	C	C	C	G	T	C	G	G	C	C	A	C	G	A	G	A	G	G	G	G	G	G	A	G	A	A	G	C
NLA000300356	2		G	C	G	T	T	T	A	G	C	G	A	C	G	A	T	T	G	C	C	C	C	C	G	T	C	G	G	C	C	A	C	G	A	G	A	G	G	G	G	G	G	A	G	A	G	G	C
NLA000300358	2		G	C	G	A	T	T	A	G	C	G	G	C	C	A	G	T	G	C	C	C	C	C	G	C	C	G	G	C	C	A	C	G	A	G	G	A	G	G	G	G	T	G	G	C	A	G	C
NLA000300390	2		G	C	G	T	T	T	A	G	C	G	A	C	G	A	T	T	G	C	C	C	C	C	G	T	C	G	G	C	C	A	C	G	A	G	A	G	G	G	G	G	G	A	G	A	A	G	C
NLA000300410	2		G	C	G	T	T	T	A	G	C	G	A	C	G	A	T	T	G	C	C	C	C	C	G	T	C	G	G	C	C	A	C	G	A	G	A	G	G	G	G	G	G	A	G	A	A	G	C
NLA000300770	2		G	C	G	T	T	T	A	G	C	G	A	C	G	A	T	T	G	C	C	C	C	C	G	T	C	G	G	C	C	A	C	G	A	G	A	G	G	G	G	G	G	A	G	A	A	G	C
NLA000300888	2		G	C	G	T	T	T	A	G	C	G	A	C	G	A	T	T	G	C	C	C	C	C	G	T	C	G	G	C	C	A	C	G	A	G	A	G	G	G	G	G	G	A	G	A	A	G	C
NLA000301492	2		G	C	G	T	T	T	A	G	C	G	A	C	G	A	T	T	G	C	C	C	C	C	G	T	C	G	G	?	C	A	C	G	A	G	A	G	G	G	G	G	G	A	G	A	A	G	C
NLA000301577	2		G	C	G	A	T	T	A	G	C	G	G	C	C	A	G	T	G	C	C	C	C	C	G	T	C	G	G	C	C	A	C	G	A	G	G	A	G	G	G	G	G	A	G	C	A	G	C
NLA000301592	2		G	C	G	T	T	T	A	G	C	G	A	C	G	A	T	T	G	C	C	C	C	C	G	T	C	G	G	C	C	A	C	G	A	G	A	G	G	G	G	G	G	A	G	A	G	G	C
NLA000301774	2		G	C	G	A	T	T	A	G	C	G	G	C	C	A	G	T	G	C	C	C	C	C	G	T	C	G	G	C	C	A	C	G	A	G	G	A	G	G	G	G	G	A	G	C	A	G	C
NLA000302148	2		G	C	A	A	T	T	A	G	C	G	G	C	C	G	G	T	T	T	C	C	C	T	G	C	C	G	G	C	C	G	C	G	A	G	G	A	G	G	G	G	G	A	G	C	A	G	C
NLA000400413	2		G	C	G	T	T	T	A	G	C	G	A	C	G	A	T	T	?	C	C	C	C	C	G	T	C	G	G	C	C	A	C	G	A	G	A	G	G	G	G	G	G	A	G	A	A	G	C
NLA000400516	2		G	C	G	T	T	T	A	G	C	G	A	C	G	A	T	T	G	C	C	C	C	C	G	T	C	G	G	C	C	A	C	G	A	G	A	G	G	G	G	G	G	A	G	A	A	G	C
NLA000401119	2		G	C	G	T	T	T	A	G	C	G	A	C	G	A	T	T	G	C	C	C	C	C	G	T	C	G	G	C	C	A	C	G	A	G	A	G	G	G	G	G	G	A	G	A	G	G	C
NLA000401362	2		G	C	G	A	T	T	A	G	C	G	G	C	C	A	G	T	G	C	C	C	C	C	G	C	C	G	G	C	C	A	C	G	A	G	G	A	G	G	G	G	T	G	G	C	A	G	C
NLA000401401	2		G	C	G	T	T	T	A	G	C	G	A	C	G	A	T	T	G	C	C	C	C	C	G	T	C	G	G	?	C	?	C	G	A	G	A	G	G	G	G	G	G	A	G	A	G	G	C
NLA000401413	2		G	C	G	T	T	T	A	G	C	G	A	C	G	A	T	T	G	C	C	C	C	C	G	T	C	G	G	C	C	A	C	G	A	G	A	G	G	G	G	G	G	A	G	A	G	G	C
NLA000401562	2		G	C	G	A	T	T	A	G	C	G	G	C	C	A	G	T	G	C	C	C	C	C	G	C	C	G	G	C	C	A	C	G	A	G	G	A	G	G	G	G	T	G	G	C	A	G	C
NLA000401755	2		G	C	G	T	T	T	A	G	C	G	A	C	G	A	T	T	G	C	C	C	C	C	G	T	C	G	G	C	C	A	C	G	A	G	A	G	G	G	G	G	G	A	G	A	A	G	C
NLA000401803	2		G	C	G	T	T	T	A	G	C	G	A	C	G	A	T	T	G	C	C	C	C	C	G	T	C	G	G	C	C	A	C	G	A	G	A	G	G	G	A	G	G	A	G	A	G	G	C
NLA000401867	2		G	?	G	A	T	T	A	G	C	G	A	C	G	A	G	T	G	C	C	C	C	C	G	T	C	G	G	?	C	A	C	G	A	G	G	G	G	G	G	G	G	A	G	A	A	G	C
NLA000500259	2		G	C	G	T	T	T	A	G	C	G	A	C	G	A	T	T	G	C	C	C	C	C	G	T	C	G	G	C	C	A	C	G	A	G	A	G	G	G	G	G	G	A	G	A	A	G	C
NLA000500293	2		G	C	G	T	T	T	A	G	C	G	A	C	G	A	T	T	G	C	C	C	C	C	G	T	C	G	G	C	C	A	C	G	A	G	A	G	G	G	G	G	G	A	G	A	G	G	C
NLA000500294	2		G	C	G	T	T	T	A	G	C	G	A	C	G	A	T	T	G	C	C	C	C	C	G	T	C	G	G	C	C	A	C	G	A	G	A	G	G	G	G	G	G	A	G	A	A	G	C
NLA000500299	2		G	C	G	T	T	T	A	G	C	G	A	C	G	A	T	T	G	C	C	C	C	C	G	T	C	G	G	C	C	A	C	G	A	G	A	G	G	G	G	G	G	A	G	A	G	G	C
NLA000500301	2		G	C	G	T	T	T	A	G	C	G	A	C	G	A	T	T	G	C	C	C	C	C	G	T	C	G	G	C	C	A	C	G	A	G	A	G	G	G	G	G	G	A	G	A	G	G	C
NLA000500302	2		G	C	G	T	T	T	A	G	C	G	A	C	G	A	T	T	G	C	C	C	C	C	G	T	C	G	G	C	C	A	C	G	A	G	A	G	G	G	G	G	G	A	G	A	G	G	C
NLA000500305	2		G	C	G	T	T	T	A	G	C	G	A	C	G	A	T	T	G	C	C	C	C	C	G	T	C	G	G	C	C	A	C	G	A	G	A	G	G	G	G	G	G	A	G	A	G	G	C
NLA000500307	2		G	C	G	T	T	T	A	G	C	G	A	C	G	A	T	T	G	C	C	C	C	C	G	T	C	G	G	C	C	A	C	G	A	G	A	G	G	G	G	G	G	A	G	A	A	G	C
NLA000500429	2		G	C	G	T	T	T	A	G	C	G	A	C	G	A	T	T	G	C	C	C	C	C	G	T	C	G	G	C	C	A	C	G	A	G	A	G	G	G	G	G	G	A	G	A	A	G	C
NLA000500552	2		G	C	G	T	T	T	A	G	C	G	A	C	G	A	T	T	G	C	C	C	C	C	G	T	C	G	G	C	C	A	C	G	A	G	A	G	G	G	G	G	G	A	G	A	A	G	C
NLA000500583	2		G	C	G	T	T	T	A	G	C	G	A	A	G	A	T	T	G	C	C	C	C	C	G	T	C	G	G	C	C	A	C	G	A	G	A	G	G	G	G	G	G	A	G	A	A	G	C
NLA000500592	2		G	C	G	T	T	T	A	G	C	G	A	A	G	A	T	T	G	C	C	C	C	C	G	T	C	G	G	C	C	A	C	G	A	G	A	G	G	G	G	G	G	A	G	A	A	G	C
NLA000500825	2		G	C	G	T	T	T	A	G	C	G	A	C	G	A	T	T	G	C	C	C	C	C	G	T	C	G	G	C	C	A	C	G	A	G	A	G	G	G	G	G	G	A	G	A	A	G	C
NLA000501174	2		G	C	G	T	T	T	A	G	C	G	A	C	G	A	T	T	G	C	C	C	C	C	G	T	C	G	G	C	C	A	C	G	A	G	A	G	G	G	G	G	G	A	G	A	A	G	C
NLA000501559	2		G	C	G	T	T	T	A	G	C	G	A	C	G	A	T	T	G	C	C	C	C	C	G	T	C	G	G	C	C	A	C	G	A	G	A	G	G	G	G	G	G	A	G	A	A	G	C
NLA000501814	2		G	C	G	A	T	T	A	G	C	G	G	C	C	A	G	T	G	C	C	C	C	C	G	T	C	G	G	C	C	A	C	G	A	G	G	A	G	G	G	G	G	A	G	C	A	G	C
NLA000600393	2		G	C	G	A	T	T	A	G	C	G	G	C	C	A	G	T	G	C	C	C	C	C	G	C	C	G	G	C	C	A	C	G	A	G	G	A	G	G	G	G	T	G	G	C	A	G	C
NLA000600431	2		G	C	G	T	T	T	A	G	C	G	A	A	G	A	T	T	G	C	C	C	C	C	G	T	C	G	G	C	C	A	C	G	A	G	A	G	G	G	G	G	G	A	G	A	A	G	C
NLA000601515	2		G	C	G	T	T	T	A	G	C	G	A	C	G	A	T	T	G	C	C	C	C	C	G	T	C	G	G	C	C	A	C	G	A	G	A	G	G	G	G	G	G	A	G	A	G	G	C
NLA000601516	2		G	C	G	T	T	T	A	G	C	G	A	C	G	A	T	T	G	C	C	C	C	C	G	T	C	G	G	C	C	A	C	G	A	G	A	G	G	G	G	G	G	A	G	A	G	G	C
NLA000601816	2		G	?	G	T	T	T	A	G	C	G	A	C	G	A	T	T	G	C	C	C	C	C	G	T	C	G	G	C	C	A	C	G	A	G	A	G	G	G	G	G	G	A	G	A	A	G	C
NLA000601978	2		G	?	G	T	T	T	A	G	C	G	A	C	G	A	T	T	G	C	?	C	C	C	G	T	C	G	G	C	C	A	C	G	A	G	A	G	G	?	G	G	G	A	G	A	A	G	C
NLA000602029	2		G	C	G	T	T	T	A	G	C	G	A	C	G	A	T	T	G	C	C	C	C	C	G	T	C	G	G	C	C	A	C	G	A	G	A	G	G	G	G	G	G	A	G	A	A	G	C
NLA000602040	2		G	C	G	A	T	T	A	G	C	G	A	C	G	A	G	T	G	C	C	C	C	C	G	T	C	G	G	C	C	A	C	G	A	G	G	G	G	G	G	G	G	A	G	A	A	G	C
NLA000700099	2		G	C	G	T	T	T	A	G	C	G	A	C	G	A	T	T	G	C	C	C	C	C	G	T	C	G	G	C	C	A	C	G	A	G	A	G	G	G	G	G	G	A	G	A	G	G	C
NLA000700675	2		G	C	A	A	T	T	A	G	C	G	G	C	C	G	G	G	T	T	C	C	?	T	G	C	C	G	G	A	C	G	C	G	G	G	G	A	G	G	G	G	G	A	T	C	A	G	C
NLA000700872	2		A	C	A	A	T	T	A	G	C	G	G	C	C	G	G	T	T	T	C	C	?	T	G	C	C	G	G	A	C	G	T	G	A	G	G	A	G	A	G	G	G	A	T	C	A	G	C
NLA000700886	2		G	C	G	T	T	T	A	G	C	G	A	C	G	A	T	T	G	C	C	C	C	C	G	T	C	G	G	C	C	A	C	G	A	G	A	G	G	G	G	G	G	A	G	A	A	G	C
NLA000701259	2		G	C	G	T	T	T	A	G	C	G	A	C	G	A	T	T	G	C	C	C	C	C	G	T	C	G	G	C	C	A	C	G	A	G	A	G	G	G	G	G	G	A	G	A	G	G	C
NLA000701551	2		G	C	G	T	T	T	A	G	C	G	A	C	G	A	T	T	G	C	C	C	C	C	G	T	C	G	G	C	C	A	C	G	A	G	A	G	G	G	G	G	G	A	G	A	G	G	C
NLA000701604	2		G	C	A	A	T	T	A	G	C	G	G	C	C	G	G	T	T	T	C	C	?	T	G	C	C	G	G	?	C	G	C	G	A	G	G	A	G	G	G	G	G	A	T	C	A	G	C
NLA000701643	2		G	C	G	T	T	T	A	G	C	G	A	C	G	A	T	T	G	C	C	C	C	C	G	T	C	G	G	C	C	A	C	G	A	G	A	G	G	G	G	G	G	A	G	A	A	G	C
NLA000701772	2		G	C	G	T	T	T	A	G	C	G	A	C	G	A	T	T	G	C	C	C	C	C	G	T	C	G	G	C	C	?	C	G	A	G	A	G	G	G	G	G	G	A	G	A	A	G	C
NLA000701933	2		G	C	G	T	T	T	A	G	C	G	A	C	G	A	T	T	G	C	C	C	C	C	G	T	C	G	G	C	C	A	C	G	A	G	A	G	G	G	G	G	G	A	G	A	A	G	C
NLA000801009	2		G	C	G	T	T	T	A	G	C	G	A	C	G	A	T	T	G	C	C	C	C	C	G	T	C	G	G	C	C	A	C	G	A	G	A	G	G	G	G	G	G	A	G	A	A	G	C
NLA000801248	2		G	C	G	A	T	T	A	G	C	G	A	C	G	A	G	T	G	C	C	C	C	C	G	T	C	G	G	C	C	A	C	G	A	G	G	G	G	G	G	G	G	A	G	A	A	G	C
NLA000801451	2		G	C	G	A	T	C	A	G	C	G	A	C	G	A	G	T	G	C	C	C	C	C	G	T	C	G	T	C	C	A	C	G	A	G	G	A	G	G	G	G	G	A	G	A	G	G	T
NLA000801546	2		G	C	G	T	T	T	A	G	C	G	A	A	G	A	T	T	G	C	C	C	C	C	G	T	C	G	G	C	C	A	C	G	A	G	A	G	G	G	G	G	G	A	G	A	A	G	C
NLA000801676	2		G	C	G	A	T	T	A	G	C	G	G	C	C	A	G	T	G	C	C	C	C	C	G	C	C	G	G	C	C	A	C	G	A	G	G	A	G	G	G	G	G	A	G	C	A	G	C
NLA000801684	2		G	C	G	A	T	T	A	G	C	G	G	C	C	A	G	T	G	C	C	C	C	C	G	C	C	G	G	C	C	A	C	G	A	G	G	A	G	G	G	G	G	A	G	C	A	G	C
NLA000801915	2		G	C	G	T	T	T	A	G	C	G	A	C	G	A	T	T	G	C	C	C	C	C	G	T	C	G	G	C	C	A	C	G	A	G	A	G	G	G	G	G	G	A	G	A	A	G	C
NLA009901050	2		G	C	G	T	T	T	A	G	C	G	A	C	G	A	T	T	G	C	C	C	C	C	G	T	C	G	G	C	C	A	C	G	A	G	A	G	G	G	G	G	G	A	G	A	A	G	C
NLA009401064	2		G	C	G	A	T	T	A	G	C	G	A	C	G	A	G	T	G	C	C	C	C	C	G	T	C	G	G	C	C	A	C	G	A	G	G	G	G	G	G	G	G	A	G	A	A	G	C
NLA009401519	2		G	C	G	T	T	T	A	G	C	G	A	C	G	A	T	T	G	C	C	C	C	C	G	T	C	G	G	C	C	A	C	G	A	G	A	G	G	G	G	G	G	A	G	A	A	G	C
NLA009401707	2		G	C	G	T	T	T	A	G	C	G	A	C	G	A	T	T	G	C	C	C	C	C	G	T	C	G	G	C	C	A	C	G	A	G	A	G	G	G	G	G	G	A	G	A	A	G	C
NLA009401709	2		G	C	G	T	T	T	A	G	C	G	A	C	G	A	T	T	G	C	C	C	C	C	G	T	C	G	G	C	C	A	C	G	A	G	A	G	G	G	G	G	G	A	G	A	A	G	C
NLA009500160	2		G	C	G	A	T	T	A	G	C	G	A	C	G	A	G	T	G	C	C	C	C	C	G	T	C	G	G	C	C	A	C	G	A	G	G	G	G	G	G	G	G	A	G	A	A	G	C
NLA009500348	2		G	C	G	T	T	T	A	G	C	G	A	C	G	A	T	T	G	C	C	C	C	C	G	T	C	G	G	C	C	A	C	G	A	G	A	G	G	G	G	G	G	A	G	A	A	G	C
NLA009501832	2		G	C	A	A	T	T	A	G	C	G	G	C	C	G	G	T	T	T	C	C	C	T	G	C	C	G	G	A	C	G	C	G	A	G	G	A	G	G	G	G	G	A	G	C	A	G	C
NLA009501860	2		G	C	G	T	T	T	A	G	C	G	A	C	G	A	T	T	G	C	C	C	C	C	G	T	C	G	G	C	C	A	C	G	A	G	A	G	G	G	G	G	G	A	G	A	G	G	C
NLA009502012	2		G	C	G	T	T	T	A	G	C	G	A	C	G	A	T	T	G	C	C	C	C	C	G	T	C	G	G	C	C	A	C	G	A	G	A	G	G	G	A	G	G	A	G	A	A	G	C
NLA009502051	2		G	C	G	T	T	T	A	G	C	G	A	C	G	A	T	T	G	C	C	C	C	C	G	T	C	G	G	C	C	A	C	G	A	G	A	G	G	G	G	G	G	A	G	A	A	G	C
NLA009600157	2		G	C	G	T	T	T	A	G	C	G	A	C	G	A	T	T	G	C	C	C	C	C	G	T	C	G	G	C	C	A	C	G	A	G	A	G	G	G	G	G	G	A	G	A	A	G	C
NLA009600305	2		G	C	G	A	T	T	A	G	C	G	G	C	C	A	G	T	G	C	C	C	C	C	G	T	C	G	G	C	C	A	C	G	A	G	G	A	G	G	G	G	G	A	G	C	A	G	C
NLA009600317	2		G	C	G	T	T	T	A	G	C	G	A	C	G	A	T	T	G	C	C	C	C	C	G	T	C	G	G	C	C	A	C	G	A	G	A	G	G	G	G	G	G	A	G	A	G	G	C
NLA009600780	2		G	C	G	T	T	T	A	G	C	G	A	C	G	A	T	T	G	C	C	C	C	C	G	T	C	G	G	C	C	A	C	G	A	G	A	G	G	G	G	G	G	A	G	A	A	G	C
NLA009600819	2		G	C	G	T	T	T	A	G	C	G	A	C	G	A	T	T	G	C	C	C	C	C	G	T	C	G	G	C	C	A	C	G	A	G	A	G	G	G	G	G	G	A	G	A	A	G	C
NLA009601196	2		G	C	G	A	T	T	A	G	C	G	A	C	G	A	G	T	G	C	C	C	C	C	G	T	C	G	G	C	C	A	C	G	A	G	G	G	G	G	G	G	G	A	G	A	A	G	C
NLA009601445	2		G	?	G	T	T	T	A	G	C	G	A	C	G	A	T	T	G	C	?	C	C	C	G	T	C	G	G	C	C	A	?	G	A	G	A	G	G	?	A	G	G	A	G	A	A	G	C
NLA009601447	2		G	C	G	T	T	T	A	G	C	G	A	C	G	A	T	T	G	C	C	C	C	C	G	T	C	G	G	C	C	A	C	G	A	G	A	G	G	G	G	G	G	A	G	A	A	G	C
NLA009601695	2		G	C	G	T	T	T	A	G	C	G	A	C	G	A	T	T	G	C	C	C	C	C	G	T	C	G	G	C	C	A	C	G	A	G	A	G	G	G	G	G	G	A	G	A	A	G	C
NLA009601791	2		G	C	G	T	T	T	A	G	C	G	A	C	G	A	T	T	G	C	C	C	C	C	G	T	C	G	G	C	C	A	C	G	A	G	A	G	G	G	G	G	G	A	G	A	A	G	C
NLA009601938	2		G	C	G	T	T	T	A	G	C	G	A	C	G	A	T	T	G	C	C	C	C	C	G	T	C	G	G	C	C	A	C	G	A	G	A	G	G	G	G	G	G	A	G	A	A	G	C
NLA009700180	2		G	C	G	A	T	T	A	G	C	G	A	C	G	A	G	T	G	C	C	C	C	C	G	T	C	G	G	C	C	A	C	G	A	G	G	G	G	G	G	G	G	A	G	A	G	G	C
NLA009700388	2		G	C	G	T	T	T	A	G	C	G	A	C	G	A	T	T	G	C	C	C	C	C	G	T	C	G	G	C	C	A	C	G	A	G	A	G	G	G	G	G	G	A	G	A	A	G	C
NLA009700438	2		G	C	A	A	T	T	A	G	C	G	G	C	C	G	G	T	T	T	C	C	C	T	G	C	C	G	G	A	C	G	C	G	A	G	G	A	G	G	G	G	G	A	G	C	A	G	C
NLA009700854	2		G	C	G	A	T	T	A	G	C	G	A	C	G	A	G	T	G	C	C	C	C	C	G	T	C	G	G	C	C	A	C	G	A	G	G	G	G	G	G	G	G	A	G	A	A	G	C
NLA009700957	2		G	C	G	T	T	T	A	G	C	G	A	C	G	A	T	T	G	C	C	C	C	C	G	T	C	G	G	C	C	A	C	G	A	G	A	G	G	G	G	G	G	A	G	A	A	G	C
NLA009701168	2		G	C	G	A	T	T	A	G	C	G	G	C	C	A	G	T	G	C	C	C	C	C	G	T	C	G	G	C	C	A	C	G	A	G	G	A	G	G	G	G	G	A	G	C	A	G	C
NLA009701229	2		G	C	G	T	T	T	A	G	C	G	A	C	G	A	T	T	G	C	C	C	C	C	G	T	C	G	G	C	C	A	C	G	A	G	A	G	G	G	G	G	G	A	G	A	A	G	C
NLA009701553	2		G	C	G	T	T	T	A	G	C	G	A	C	G	A	T	T	G	C	C	C	C	C	G	T	C	G	G	?	C	A	C	G	A	G	A	G	G	G	G	G	G	A	G	A	A	G	C
NLA009701714	2		G	C	G	T	T	T	A	G	C	G	A	C	G	A	T	T	G	C	C	C	C	C	G	T	C	G	G	C	C	A	C	G	A	G	A	G	G	G	G	G	G	A	G	A	A	G	C
NLA009701940	2		G	C	G	A	T	T	A	G	C	G	G	C	C	A	G	T	G	C	C	C	C	C	G	T	C	G	G	C	C	A	C	G	A	G	G	A	G	G	G	G	G	A	G	C	A	G	C
NLA009702204	2		G	C	G	T	T	T	A	G	C	G	A	C	G	A	T	T	G	C	C	C	C	C	G	T	C	G	G	C	C	A	C	G	A	G	A	G	G	G	A	G	G	A	G	A	A	G	C
NLA009800152	2		G	C	G	T	T	T	A	G	C	G	A	C	G	A	T	T	G	C	C	C	C	C	G	T	C	G	G	C	C	A	C	G	A	G	A	G	G	G	G	G	?	A	G	A	A	G	C
NLA009800576	2		G	C	G	A	T	T	A	G	C	G	G	C	C	A	G	T	G	C	C	C	C	C	G	C	C	G	G	C	C	A	C	G	A	G	G	A	G	G	G	G	G	A	G	C	A	G	C
NLA009801187	2		G	C	A	A	T	T	A	G	C	G	G	C	C	G	G	T	T	T	C	C	C	T	G	C	C	G	G	C	C	G	C	G	A	G	G	A	G	G	G	G	G	A	G	C	A	G	C
NLA009902235	2		G	C	G	T	T	T	A	G	C	G	A	A	G	A	T	T	G	C	C	C	C	C	G	T	C	G	G	C	C	A	C	G	A	G	A	G	G	G	G	G	G	A	G	A	A	G	C
NLA009902247	2		G	C	G	T	T	T	A	G	C	G	A	C	G	A	T	T	G	C	C	C	C	C	G	T	C	G	G	C	C	A	C	G	A	G	A	G	G	G	G	G	G	A	G	A	A	G	C
SAWC-507	2		G	C	G	T	T	T	A	G	C	G	A	A	G	A	T	T	G	C	C	C	C	C	G	T	C	G	G	C	C	A	C	G	A	G	A	G	G	G	G	G	G	A	G	A	A	G	C
SAWC-5218	2		G	C	G	T	T	T	A	G	C	G	A	A	G	A	T	T	G	C	C	C	C	C	G	T	C	G	G	C	C	A	C	G	A	G	A	G	G	G	G	G	G	A	G	A	A	G	C
SAWC-5527	2		G	C	G	T	T	T	A	G	C	G	A	A	G	A	T	T	G	C	C	C	C	C	G	T	C	G	G	C	C	A	C	G	A	G	A	G	G	G	G	G	G	A	G	A	A	G	C
[truncated: 228 more columns]
