# Supplementary material for: SNP/RD Typing of Mycobacterium tuberculosis Beijing Strains Reveals Local and Worldwide Disseminated Clonal Complexes
Source: PLoS One. 2011 Dec 5;6(12):e28365. doi: 10.1371/journal.pone.0028365 (PMC3230589; doi:10.1371/journal.pone.0028365)
Supplement: Table S3 — SNP matrix of 61 SNPs in 259 M. tuberculosis complex strains. (TXT) [file pone.0028365.s011.txt]

The Supporting Tables contain tab-delimited files that can be copied into spreadsheets.
Table S3: SNP matrix of 61 SNPs in 259 M. tuberculosis complex strains.
	position in H37Rv	4109342	861277	2389269	1778323	4158493	2472610	3904061	2235087	3985254	4166441	4218941	1145736	3075639	1978776	144699	1511460	441823	1759521	2916854	2493394	605150	3147511	2668467	647110	1260012	2034070	2602454	1477596	252900	151798	3433281	15890	870019	2733931	725190	3707236	3620430	1364706	4400839	1127493	516203	2774555	2726636	2505016	2321975	4248115	2178823	1306514
strain	short name	acs41093	aldA8612	ansP1238	bioD1778	cobQ2415	cobS2472	cpsA3904	ctpG2235	cyp12539	dnaZX416	echA2142	eno11457	fabG3075	fadD1197	fadD7144	fadE1415	fba44182	frdB1759	gabT2916	glnA2249	hemB6051	infB3147	mbtD2668	menD6471	metE1260	mycP5203	narK1260	ogt14775	pckA2529	pepA1517	pgmA3433	pknB1589	purB8700	rbsK2733	recC7251	sdhB3707	secA1362	sigE1364	sigM4400	tatD1127	xthA5162	aglA2774	ahpC2726	cobC2505	cobG2321	embB4248	fadD3121	fadH1306
K2		G	C	G	G	T	T	G	A	G	A	A	A	T	A	C	C	T	C	C	G	A	T	A	G	C	A	T	T	C	G	G	G	C	A	A	G	G	A	T	C	C	C	G	C	C	C	C	G
NLA000500299		G	C	G	G	T	T	G	A	G	A	A	A	T	A	C	C	T	C	C	G	A	T	A	G	C	A	T	T	C	G	G	G	C	A	A	G	G	A	T	C	C	C	G	C	C	C	C	G
K1		G	C	A	G	T	T	G	A	G	A	A	T	T	A	C	C	T	C	C	G	A	T	A	G	A	A	T	T	C	A	G	G	C	A	A	G	G	A	T	C	C	C	G	C	C	C	C	G
NLA000500293		G	C	G	G	T	T	G	A	G	A	A	T	T	A	C	C	T	C	C	G	A	T	A	G	C	A	T	T	C	A	G	G	C	A	A	G	G	A	T	C	C	C	G	C	C	C	C	G
NLA000500294		G	C	G	G	T	T	G	A	G	A	A	T	T	A	C	C	T	C	C	G	A	T	A	G	C	A	T	T	C	A	G	G	C	A	A	G	G	A	T	C	C	C	G	C	C	C	C	G
NLA000500301		G	C	G	G	T	T	G	A	G	A	A	T	T	A	C	C	T	C	C	G	A	T	A	G	C	A	T	T	C	A	G	G	C	A	A	G	G	A	T	C	C	C	G	C	C	C	C	G
NLA000500302		G	C	G	G	T	T	G	A	G	A	A	T	T	A	C	C	T	C	C	G	A	T	A	G	C	A	T	T	C	A	G	G	C	A	A	G	G	A	T	C	C	C	G	C	C	C	C	G
NLA000500307		G	C	G	G	T	T	G	A	G	A	A	T	T	A	C	C	T	C	C	G	A	T	A	G	C	A	T	T	C	A	G	G	C	A	A	G	G	A	T	C	C	C	G	C	C	C	C	G
NLA009902247		G	C	G	G	T	T	G	A	G	A	A	T	T	A	C	C	T	C	C	G	A	T	A	G	C	A	T	T	C	A	G	G	C	A	A	G	G	A	T	C	C	C	G	C	C	C	C	G
NLA000500429		G	C	G	G	T	T	G	A	G	A	A	T	T	A	C	C	T	C	C	G	A	T	A	G	C	A	T	T	C	A	G	G	C	A	A	G	G	A	T	C	C	C	G	C	C	C	C	G
NLA000500825		G	C	G	G	T	T	G	A	G	A	A	T	T	A	C	C	T	C	C	G	A	T	A	G	C	A	T	T	C	A	G	G	C	A	A	G	G	A	T	C	C	C	G	C	C	C	C	G
NLA000601339		G	C	G	G	T	T	G	A	G	A	A	T	T	A	C	C	T	C	C	G	A	T	A	G	C	A	T	T	C	A	G	G	C	A	A	G	G	A	T	C	C	C	G	C	C	C	C	G
NLA009701714		G	C	G	G	T	T	G	A	G	A	A	T	T	A	C	C	T	C	C	G	A	T	A	G	C	A	T	T	C	A	G	G	C	A	A	G	G	A	T	C	C	C	G	C	C	C	C	G
NLA000601816		G	C	G	G	T	T	G	A	G	A	A	T	T	A	C	C	T	C	C	G	A	T	A	G	C	A	T	T	C	A	G	G	C	A	A	G	G	A	T	C	C	C	G	C	C	C	C	G
NLA000801009		G	C	G	G	T	T	G	A	G	A	A	T	T	A	C	C	T	C	C	G	A	T	A	G	C	A	T	T	C	A	G	G	C	A	A	G	G	A	T	C	C	C	G	C	C	C	C	G
NLA009601447		G	C	G	G	T	T	G	A	G	A	A	T	T	A	C	C	T	C	C	G	A	T	A	G	C	A	T	T	C	A	G	G	C	A	A	G	G	A	T	C	C	C	G	C	C	C	C	G
NLA009600780		G	C	G	G	T	T	G	A	G	A	A	T	T	A	C	C	T	C	C	G	A	T	A	G	C	A	T	T	C	A	G	G	C	A	A	G	G	A	T	C	C	C	G	C	C	C	C	G
NLA009600157		G	C	G	G	T	T	G	A	G	A	A	T	T	A	C	C	T	C	C	G	A	T	A	G	C	A	T	T	C	A	G	G	C	A	A	G	G	A	T	C	C	C	G	C	C	C	C	G
NLA009600299		G	C	G	G	T	T	G	A	G	A	A	T	T	A	C	C	T	C	C	G	A	T	A	G	C	A	T	T	C	A	G	G	C	A	A	G	G	A	T	C	C	C	G	C	C	C	C	G
133		G	C	G	G	T	C	G	A	G	A	A	T	T	A	C	C	T	C	C	G	A	T	G	G	C	A	T	T	C	A	G	G	C	A	A	G	G	G	T	C	C	C	G	C	C	C	C	G
SAWC-954		G	C	G	G	T	C	G	A	G	A	A	T	T	A	C	C	T	C	C	G	A	T	G	G	C	A	T	T	C	A	G	G	C	A	A	G	G	G	T	C	C	C	G	C	C	C	C	G
20		G	C	G	G	T	C	G	A	G	A	A	T	T	A	C	C	T	C	C	G	A	T	G	G	C	A	T	T	C	A	G	G	C	A	A	G	G	G	T	C	C	C	G	C	C	C	C	G
SAWC-700		G	C	G	G	T	C	G	A	G	A	A	T	T	A	C	C	T	C	C	G	A	T	G	G	C	A	T	T	C	A	G	G	C	A	A	G	G	G	T	C	C	C	G	C	C	C	C	G
SAWC-3047		G	C	G	G	T	C	G	A	G	A	A	T	T	A	C	C	T	C	C	G	A	T	G	G	C	A	T	T	C	A	G	G	C	A	A	G	G	G	T	C	C	C	G	C	C	C	C	G
SAWC-318		G	C	G	G	T	C	G	A	G	A	A	T	T	A	C	C	T	C	C	G	A	T	G	G	C	A	T	T	C	A	G	G	C	A	A	G	G	G	T	C	C	C	G	C	C	C	C	G
34		G	C	G	G	T	C	G	A	G	A	A	T	T	A	C	C	T	C	C	G	A	T	G	G	C	A	T	T	C	A	G	G	C	A	A	G	G	G	T	C	C	C	G	C	C	C	C	G
44		G	C	G	G	T	C	G	A	G	A	A	T	T	A	C	C	T	C	C	G	A	T	G	G	C	A	T	T	C	A	G	G	C	A	A	G	G	G	T	C	C	C	G	C	C	C	C	G
SAWC-261		G	C	G	G	T	C	G	A	G	A	A	T	T	A	C	C	T	C	C	G	A	T	G	G	C	A	T	T	C	A	G	G	C	A	A	G	G	G	T	C	C	C	G	C	C	C	C	G
SAWC-1696		G	C	G	G	T	C	G	A	G	A	A	T	T	A	C	C	T	C	C	G	A	T	G	G	C	A	T	T	C	A	G	G	C	A	A	G	G	G	T	C	C	C	G	C	C	C	C	G
NLA009401707		G	C	G	G	T	C	G	A	G	A	A	T	T	A	C	C	T	C	C	G	A	T	G	G	C	A	T	T	C	A	G	G	C	A	A	G	G	G	T	C	C	C	G	C	C	C	C	G
NLA000017914		G	C	G	G	T	C	G	A	G	A	A	T	T	A	C	C	T	C	C	G	A	T	G	G	C	A	T	T	C	A	G	G	C	A	A	G	G	G	T	C	C	C	G	C	C	C	C	G
NLA000100624		G	C	G	G	T	C	G	A	G	A	A	T	T	A	C	C	T	C	C	G	A	T	G	G	C	A	T	T	C	A	G	G	C	A	A	G	G	G	T	C	C	C	G	C	C	C	C	G
SAWC-1189		G	C	G	G	T	C	G	A	G	A	A	T	T	A	C	C	T	C	C	G	A	T	G	G	C	A	T	T	C	A	G	G	C	A	A	G	G	G	T	C	C	C	G	C	C	C	C	G
NLA101701003		G	C	G	G	T	C	G	A	G	A	A	T	T	A	C	C	T	C	C	G	A	T	G	G	C	A	T	T	C	A	G	G	C	A	A	G	G	G	T	C	C	C	G	C	C	C	C	G
NLA101700911		G	C	G	G	T	C	G	A	G	A	A	T	T	A	C	C	T	C	C	G	A	T	G	G	C	A	T	T	C	A	G	G	C	A	A	G	G	G	T	C	C	C	G	C	C	C	C	G
NLA009600317		G	C	G	G	T	C	G	A	G	A	A	T	T	A	C	C	T	C	C	G	A	T	G	G	C	A	T	T	C	A	G	G	C	A	A	G	G	G	T	C	C	C	G	C	C	C	C	G
NLA000100769		G	C	G	G	T	C	G	A	G	A	A	T	T	A	C	C	T	C	C	G	A	T	G	G	C	A	T	T	C	A	G	G	C	A	A	G	G	G	T	C	C	C	G	C	C	C	C	G
NLA000200228		G	C	G	G	T	C	G	A	G	A	A	T	T	A	C	C	T	C	C	G	A	T	G	G	C	A	T	T	C	A	G	G	C	A	A	G	G	G	T	C	C	C	G	C	C	C	C	G
NLA000800594		G	C	G	G	T	C	G	A	G	A	A	T	T	A	C	C	T	C	C	G	A	T	G	G	C	A	T	T	C	A	G	G	C	A	A	G	G	G	T	C	C	C	G	C	C	C	C	G
NLA000300356		G	C	G	G	T	C	G	A	G	A	A	T	T	A	C	C	T	C	C	G	A	T	G	G	C	A	T	T	C	A	G	G	C	A	A	G	G	G	T	C	C	C	G	C	C	C	C	G
NLA000700911		G	C	G	G	T	C	G	A	G	A	A	T	T	A	C	C	T	C	C	G	A	T	G	G	C	A	T	T	C	A	G	G	C	A	A	G	G	G	T	C	C	C	G	C	C	C	C	G
NLA000700099		G	C	G	G	T	C	G	A	G	A	A	T	T	A	C	C	T	C	C	G	A	T	G	G	C	A	T	T	C	A	G	G	C	A	A	G	G	G	T	C	C	C	G	C	C	C	C	G
NLA000602029		G	C	G	G	T	C	G	A	G	A	A	T	T	A	C	C	T	C	C	G	A	T	G	G	C	A	T	T	C	A	G	G	C	A	A	G	G	G	T	C	C	C	G	C	C	C	C	G
NLA000301492		G	C	G	G	T	C	G	A	G	A	A	T	T	A	C	C	T	C	C	G	A	T	G	G	C	A	T	T	C	A	G	G	C	A	A	G	G	G	T	C	C	C	G	C	C	C	C	G
NLA000301592		G	C	G	G	T	C	G	A	G	A	A	T	T	A	C	C	T	C	C	G	A	T	G	G	C	A	T	T	C	A	G	G	C	A	A	G	G	G	T	C	C	C	G	C	C	C	C	G
NLA000500833		G	C	G	G	T	C	G	A	G	A	A	T	T	A	C	C	T	C	C	G	A	T	G	G	C	A	T	T	C	A	G	G	C	A	A	G	G	G	T	C	C	C	G	C	C	C	C	G
NLA000401119		G	C	G	G	T	C	G	A	G	A	A	T	T	A	C	C	T	C	C	G	A	T	G	G	C	A	T	T	C	A	G	G	C	A	A	G	G	G	T	C	C	C	G	C	C	C	C	G
NLA000601516		G	C	G	G	T	C	G	A	G	A	A	T	T	A	C	C	T	C	C	G	A	T	G	G	C	A	T	T	C	A	G	G	C	A	A	G	G	G	T	C	C	C	G	C	C	C	C	G
NLA000401401		G	C	G	G	T	C	G	A	G	A	A	T	T	A	C	C	T	C	C	G	A	T	G	G	C	A	T	T	C	A	G	G	C	A	A	G	G	G	T	C	C	C	G	C	C	C	C	G
NLA000401413		G	C	G	G	T	C	G	A	G	A	A	T	T	A	C	C	T	C	C	G	A	T	G	G	C	A	T	T	C	A	G	G	C	A	A	G	G	G	T	C	C	C	G	C	C	C	C	G
NLA000401755		G	C	G	G	T	C	G	A	G	A	A	T	T	A	C	C	T	C	C	G	A	T	G	G	C	A	T	T	C	A	G	G	C	A	A	G	G	G	T	C	C	C	G	C	C	C	C	G
NLA000601515		G	C	G	G	T	C	G	A	G	A	A	T	T	A	C	C	T	C	C	G	A	T	G	G	C	A	T	T	C	A	G	G	C	A	A	G	G	G	T	C	C	C	G	C	C	C	C	G
NLA000500305		G	C	G	G	T	C	G	A	G	A	A	T	T	A	C	C	T	C	C	G	A	T	G	G	C	A	T	T	C	A	G	G	C	A	A	G	G	G	T	C	C	C	G	C	C	C	C	G
NLA000501559		G	C	G	G	T	C	G	A	G	A	A	T	T	A	C	C	T	C	C	G	A	T	G	G	C	A	T	T	C	A	G	G	C	A	A	G	G	G	T	C	C	C	G	C	C	C	C	G
SA+		A	C	G	G	T	C	G	A	G	A	A	T	C	A	A	C	T	C	G	G	A	T	G	G	C	C	T	T	C	A	G	G	T	A	A	G	G	G	T	C	C	C	G	C	C	T	C	G
NLA000500583		A	C	G	G	T	C	G	A	G	A	A	T	C	A	A	C	T	C	G	G	A	T	G	G	C	C	T	T	C	A	G	G	C	A	A	G	G	G	T	C	C	C	G	C	C	T	C	G
SAWC-1015		A	C	G	G	T	C	G	A	G	A	A	T	C	A	A	C	T	C	G	G	A	T	G	G	C	C	T	T	C	A	G	G	C	A	A	G	G	G	T	C	C	C	G	C	C	T	C	G
SAWC-1504		A	C	G	G	T	C	G	A	G	A	A	T	C	A	A	C	T	C	G	G	A	T	G	G	C	C	T	T	C	A	G	G	C	A	A	G	G	G	T	C	C	C	G	C	C	T	C	G
SAWC-600		A	C	G	G	T	C	G	A	G	A	A	T	C	A	A	C	T	C	G	G	A	T	G	G	C	C	T	T	C	A	G	G	C	A	A	G	G	G	T	C	C	C	G	C	C	T	C	G
SAWC-571		A	C	G	G	T	C	G	A	G	A	A	T	C	A	A	C	T	C	G	G	A	T	G	G	C	C	T	T	C	A	G	G	C	A	A	G	G	G	T	C	C	C	G	C	C	T	C	G
SAWC-507		A	C	G	G	T	C	G	A	G	A	A	T	C	A	A	C	T	C	G	G	A	T	G	G	C	C	T	T	C	A	G	G	C	A	A	G	G	G	T	C	C	C	G	C	C	T	C	G
SAWC-1813		A	C	G	G	T	C	G	A	G	A	A	T	C	A	A	C	T	C	G	G	A	T	G	G	C	C	T	T	C	A	G	G	C	A	A	G	G	G	T	C	C	C	G	C	C	T	C	G
SAWC-4457		A	C	G	G	T	C	G	A	G	A	A	T	C	A	A	C	T	C	G	G	A	T	G	G	C	C	T	T	C	A	G	G	C	A	A	G	G	G	T	C	C	C	G	C	C	T	C	G
SAWC-2274		A	C	G	G	T	C	G	A	G	A	A	T	C	A	A	C	T	C	G	G	A	T	G	G	C	C	T	T	C	A	G	G	C	A	A	G	G	G	T	C	C	C	G	C	C	T	C	G
SAWC-2315		A	C	G	G	T	C	G	A	G	A	A	T	C	A	A	C	T	C	G	G	A	T	G	G	C	C	T	T	C	A	G	G	C	A	A	G	G	G	T	C	C	C	G	C	C	T	C	G
SAWC-4013		A	C	G	G	T	C	G	A	G	A	A	T	C	A	A	C	T	C	G	G	A	T	G	G	C	C	T	T	C	A	G	G	C	A	A	G	G	G	T	C	C	C	G	C	C	T	C	G
SAWC-2338		A	C	G	G	T	C	G	A	G	A	A	T	C	A	A	C	T	C	G	G	A	T	G	G	C	C	T	T	C	A	G	G	C	A	A	G	G	G	T	C	C	C	G	C	C	T	C	G
SAWC-2888		A	C	G	G	T	C	G	A	G	A	A	T	C	A	A	C	T	C	G	G	A	T	G	G	C	C	T	T	C	A	G	G	C	A	A	G	G	G	T	C	C	C	G	C	C	T	C	G
SAWC-4006		A	C	G	G	T	C	G	A	G	A	A	T	C	A	A	C	T	C	G	G	A	T	G	G	C	C	T	T	C	A	G	G	C	A	A	G	G	G	T	C	C	C	G	C	C	T	C	G
SAWC-3005		A	C	G	G	T	C	G	A	G	A	A	T	C	A	A	C	T	C	G	G	A	T	G	G	C	C	T	T	C	A	G	G	C	A	A	G	G	G	T	C	C	C	G	C	C	T	C	G
SAWC-3289		A	C	G	G	T	C	G	A	G	A	A	T	C	A	A	C	T	C	G	G	A	T	G	G	C	C	T	T	C	A	G	G	C	A	A	G	G	G	T	C	C	C	G	C	C	T	C	G
SAWC-3941		A	C	G	G	T	C	G	A	G	A	A	T	C	A	A	C	T	C	G	G	A	T	G	G	C	C	T	T	C	A	G	G	C	A	A	G	G	G	T	C	C	C	G	C	C	T	C	G
SAWC-3594		A	C	G	G	T	C	G	A	G	A	A	T	C	A	A	C	T	C	G	G	A	T	G	G	C	C	T	T	C	A	G	G	C	A	A	G	G	G	T	C	C	C	G	C	C	T	C	G
SAWC-3589		A	C	G	G	T	C	G	A	G	A	A	T	C	A	A	C	T	C	G	G	A	T	G	G	C	C	T	T	C	A	G	G	C	A	A	G	G	G	T	C	C	C	G	C	C	T	C	G
SAWC-3584		A	C	G	G	T	C	G	A	G	A	A	T	C	A	A	C	T	C	G	G	A	T	G	G	C	C	T	T	C	A	G	G	C	A	A	G	G	G	T	C	C	C	G	C	C	T	C	G
SAWC-3457		A	C	G	G	T	C	G	A	G	A	A	T	C	A	A	C	T	C	G	G	A	T	G	G	C	C	T	T	C	A	G	G	C	A	A	G	G	G	T	C	C	C	G	C	C	T	C	G
SAWC-5629		A	C	G	G	T	C	G	A	G	A	A	T	C	A	A	C	T	C	C	G	A	T	G	G	C	C	T	T	C	A	G	G	C	A	A	G	G	G	T	C	C	C	G	C	C	T	C	G
NLA000500592		A	C	G	G	T	C	G	A	G	A	A	T	C	A	A	C	T	C	C	G	A	T	G	G	C	C	T	T	C	A	G	G	C	A	A	G	G	G	T	C	C	C	G	C	C	T	C	G
NLA000600431		A	C	G	G	T	C	G	A	G	A	A	T	C	A	A	C	T	C	C	G	A	T	G	G	C	C	T	T	C	A	G	G	C	A	A	G	G	G	T	C	C	C	G	C	C	T	C	G
NLA009902235		A	C	G	G	T	C	G	A	G	A	A	T	C	A	A	C	T	C	C	G	A	T	G	G	C	C	T	T	C	A	G	G	C	A	A	G	G	G	T	C	C	C	G	C	C	T	C	G
SAWC-5218		A	C	G	G	T	C	G	A	G	A	A	T	C	A	A	C	T	C	C	G	A	T	G	G	C	C	T	T	C	A	G	G	C	A	A	G	G	G	T	C	C	C	G	C	C	T	C	G
SAWC-137		A	C	G	G	T	C	G	A	G	A	A	T	C	A	A	C	T	C	C	G	A	T	G	G	C	C	T	T	C	A	G	G	C	A	A	G	G	G	T	C	C	C	G	C	C	T	C	G
SAWC-1411		A	C	G	G	T	C	G	A	G	A	A	T	C	A	A	C	T	C	C	G	A	T	G	G	C	C	T	T	C	A	G	G	C	A	A	G	G	G	T	C	C	C	G	C	C	T	C	G
SAWC-1518		A	C	G	G	T	C	G	A	G	A	A	T	C	A	A	C	T	C	C	G	A	T	G	G	C	C	T	T	C	A	G	G	C	A	A	G	G	G	T	C	C	C	G	C	C	T	C	G
SAWC-191		A	C	G	G	T	C	G	A	G	A	A	T	C	A	A	C	T	C	C	G	A	T	G	G	C	C	T	T	C	A	G	G	C	A	A	G	G	G	T	C	C	C	G	C	C	T	C	G
SAWC-2189		A	C	G	G	T	C	G	A	G	A	A	T	C	A	A	C	T	C	C	G	A	T	G	G	C	C	T	T	C	A	G	G	C	A	A	G	G	G	T	C	C	C	G	C	C	T	C	G
SAWC-5189		A	C	G	G	T	C	G	A	G	A	A	T	C	A	A	C	T	C	C	G	A	T	G	G	C	C	T	T	C	A	G	G	C	A	A	G	G	G	T	C	C	C	G	C	C	T	C	G
SAWC-4437		A	C	G	G	T	C	G	A	G	A	A	T	C	A	A	C	T	C	C	G	A	T	G	G	C	C	T	T	C	A	G	G	C	A	A	G	G	G	T	C	C	C	G	C	C	T	C	G
SAWC-3815		A	C	G	G	T	C	G	A	G	A	A	T	C	A	A	C	T	C	C	G	A	T	G	G	C	C	T	T	C	A	G	G	C	A	A	G	G	G	T	C	C	C	G	C	C	T	C	G
SAWC-3393		A	C	G	G	T	C	G	A	G	A	A	T	C	A	A	C	T	C	C	G	A	T	G	G	C	C	T	T	C	A	G	G	C	A	A	G	G	G	T	C	C	C	G	C	C	T	C	G
SAWC-3189		A	C	G	G	T	C	G	A	G	A	A	T	C	A	A	C	T	C	C	G	A	T	G	G	C	C	T	T	C	A	G	G	C	A	A	G	G	G	T	C	C	C	G	C	C	T	C	G
SAWC-3066		A	C	G	G	T	C	G	A	G	A	A	T	C	A	A	C	T	C	C	G	A	T	G	G	C	C	T	T	C	A	G	G	C	A	A	G	G	G	T	C	C	C	G	C	C	T	C	G
SAWC-2383		A	C	G	G	T	C	G	A	G	A	A	T	C	A	A	C	T	C	C	G	A	T	G	G	C	C	T	T	C	A	G	G	C	A	A	G	G	G	T	C	C	C	G	C	C	T	C	G
SAWC-2675		A	C	G	G	T	C	G	A	G	A	A	T	C	A	A	C	T	C	C	G	A	T	G	G	C	C	T	T	C	A	G	G	C	A	A	G	G	G	T	C	C	C	G	C	C	T	C	G
SAWC-2895		A	C	G	G	T	C	G	A	G	A	A	T	C	A	A	C	T	C	C	G	A	T	G	G	C	C	T	T	C	A	G	G	C	A	A	G	G	G	T	C	C	C	G	C	C	T	C	G
SAWC-3050		A	C	G	G	T	C	G	A	G	A	A	T	C	A	A	C	T	C	C	G	A	T	G	G	C	C	T	T	C	A	G	G	C	A	A	G	G	G	T	C	C	C	G	C	C	T	C	G
NLA009500592		A	C	G	G	T	C	G	A	G	A	A	T	T	A	A	C	T	C	C	G	A	T	G	G	C	C	T	T	C	A	G	G	C	A	A	G	G	G	T	C	C	C	G	C	C	T	C	G
NLA000801546		A	C	G	G	T	C	G	A	G	A	A	T	T	A	A	C	T	C	C	G	A	T	G	G	C	C	T	T	C	A	G	G	C	A	A	G	G	G	T	C	C	C	G	C	C	T	C	G
NLA000100627		A	C	G	G	T	C	G	A	G	A	A	T	T	A	A	C	T	C	C	G	A	T	G	G	C	C	T	T	C	A	G	G	C	A	A	G	G	G	T	C	C	C	G	C	C	T	C	G
IDA-50123		A	C	G	G	T	C	G	A	G	A	A	T	T	A	A	C	T	C	C	G	A	T	G	G	C	C	T	T	C	A	G	G	C	A	A	G	G	G	T	C	C	C	G	C	C	T	C	G
NLA000100599		A	C	G	G	T	C	G	A	G	A	A	T	T	A	A	C	T	C	C	G	A	T	G	G	C	C	T	T	C	A	G	G	C	A	A	G	G	G	T	C	C	C	G	C	C	T	C	G
NLA000100598		A	C	G	G	T	C	G	A	G	A	A	T	T	A	A	C	T	C	C	G	A	T	G	G	C	C	T	T	C	A	G	G	C	A	A	G	G	G	T	C	C	C	G	C	C	T	C	G
IDA-50217		A	C	G	G	T	C	G	A	G	A	A	T	T	A	A	C	T	C	C	G	A	T	G	G	C	C	T	T	C	A	G	G	C	A	A	G	G	G	T	C	C	C	G	C	C	T	C	G
NLA000100583		A	C	G	G	T	C	G	A	G	A	A	T	T	A	A	C	T	C	C	G	A	T	G	G	C	C	T	T	C	A	G	G	C	A	A	G	G	G	T	C	C	C	G	C	C	T	C	G
IDA-52125		A	C	G	G	T	C	G	A	G	A	A	T	T	A	A	C	T	C	C	G	A	T	G	G	C	C	T	T	C	A	G	G	C	A	A	G	G	G	T	C	C	C	G	C	C	T	C	G
NLA009700388		A	C	G	G	T	C	G	A	G	A	A	T	T	A	C	C	T	C	C	G	A	T	G	G	C	A	T	T	C	A	G	G	C	A	A	G	G	G	T	C	C	C	G	C	C	T	C	G
NLA000300888		A	C	G	G	T	C	G	A	G	A	A	T	T	A	C	C	T	C	C	G	A	T	G	G	C	A	T	T	C	A	G	G	C	A	A	G	G	G	T	C	C	C	G	C	C	T	C	G
NLA000400413		A	C	G	G	T	C	G	A	G	A	A	T	T	A	C	C	T	C	C	G	A	T	G	G	C	A	T	T	C	A	G	G	C	A	A	G	G	G	T	C	C	C	G	C	C	T	C	G
NLA009502051		A	C	G	G	T	C	G	A	G	A	A	T	T	A	C	C	T	C	C	G	A	T	G	G	C	A	T	T	C	A	G	G	C	A	A	G	G	G	T	C	C	C	G	C	C	T	C	G
V+		G	T	G	G	T	C	G	A	G	A	A	T	T	A	C	C	T	C	C	G	A	T	G	G	C	A	T	T	C	A	G	G	C	A	A	T	G	G	T	C	C	C	G	C	C	C	C	G
NLA000100626		G	T	G	G	T	C	G	A	G	A	A	T	T	A	C	C	T	C	C	G	A	T	G	G	C	A	T	T	C	A	G	G	C	A	A	G	G	G	T	C	C	C	G	C	C	C	C	G
IDA-50054		G	C	G	G	T	C	G	A	G	A	A	T	T	A	C	C	T	C	C	G	A	T	G	G	C	A	T	T	C	A	G	G	C	A	A	G	G	G	T	C	C	C	G	C	C	C	C	G
NLA009601938		G	C	G	G	T	C	G	A	G	A	A	T	T	A	C	C	T	C	C	G	A	T	G	G	C	A	T	T	C	A	G	G	C	A	A	G	G	G	T	C	C	C	G	C	C	C	C	G
NLA009501860		G	C	G	G	T	C	G	A	G	A	A	T	T	A	C	C	T	C	C	G	A	T	G	G	C	A	T	T	C	A	G	G	C	A	A	G	G	G	T	C	C	C	G	C	C	C	C	G
NLA009500348		G	C	G	G	T	C	G	A	G	A	A	T	T	A	C	C	T	C	C	G	A	T	G	G	C	A	T	T	C	A	G	G	C	A	A	G	G	G	T	C	C	C	G	C	C	C	C	G
NLA000801915		G	C	G	G	T	C	G	A	G	A	A	T	T	A	C	C	T	C	C	G	A	T	G	G	C	A	T	T	C	A	G	G	C	A	A	G	G	G	T	C	C	C	G	C	C	C	C	G
IDA-50187		G	C	G	G	T	C	G	A	G	A	A	T	T	A	C	C	T	C	C	G	A	T	G	G	C	A	T	T	C	A	G	G	C	A	A	G	G	G	T	C	C	C	G	C	C	C	C	G
NLA000200099		G	C	G	G	T	C	G	A	G	A	A	T	T	A	C	C	T	C	C	G	A	T	G	G	C	A	T	T	C	A	G	G	C	A	A	G	G	G	T	C	C	C	G	C	C	C	C	G
NLA000401154		G	C	G	G	T	C	G	A	G	A	A	T	T	A	C	C	T	C	C	G	A	T	G	G	C	A	T	T	C	A	G	G	C	A	A	G	G	G	T	C	C	C	G	C	C	C	C	G
NLA000701551		G	C	G	G	T	C	G	A	G	A	A	T	T	A	C	C	T	C	C	G	A	T	G	G	C	A	T	T	C	A	G	G	C	A	A	G	G	G	T	C	C	C	G	C	C	C	C	G
SAWC-3257		G	C	G	G	T	C	G	A	G	A	A	T	T	A	C	C	T	C	C	G	A	T	G	G	C	A	T	T	C	A	G	G	C	A	A	G	G	G	T	C	C	C	G	C	C	C	C	G
SAWC-1149		G	C	G	G	T	C	G	A	G	A	A	T	T	A	C	C	T	C	C	G	A	T	G	G	C	A	T	T	C	A	G	G	C	A	A	G	G	G	T	C	C	C	G	C	C	C	C	G
NLA009401709		G	C	G	G	T	C	G	A	G	A	A	T	T	A	C	C	T	C	C	G	A	T	G	G	C	A	T	T	C	A	G	G	C	A	A	G	G	G	T	C	C	C	G	C	C	C	C	G
45		G	C	G	G	T	C	G	A	G	A	A	T	T	A	C	C	T	C	C	G	A	T	G	G	C	A	T	T	C	A	G	G	C	A	A	G	G	G	T	C	C	C	G	C	C	C	C	G
NLA000100611		G	C	G	G	T	C	G	A	G	A	A	T	T	A	C	C	T	C	C	G	A	T	G	G	C	A	T	T	C	A	G	G	C	A	A	G	G	G	T	C	C	C	G	C	C	C	C	G
NLA000500552		G	C	G	G	T	C	G	A	G	A	A	T	T	A	C	C	T	C	C	G	A	T	G	G	C	A	T	T	C	A	G	G	C	A	A	G	G	G	T	C	C	C	G	C	C	C	C	G
NLA000201945		G	C	G	G	T	C	G	A	G	A	A	T	T	A	C	C	T	C	C	G	A	T	G	G	C	A	T	T	C	A	G	G	C	A	A	G	G	G	T	C	C	C	G	C	C	C	C	G
SAWC-1892		G	C	G	G	T	C	G	A	G	A	A	T	T	A	C	C	T	C	C	G	A	T	G	G	C	A	T	T	C	A	G	G	C	A	A	G	G	G	T	C	C	C	G	C	C	C	C	G
NLA000100571		G	C	G	G	T	C	G	A	G	A	A	T	T	A	C	C	T	C	C	G	A	T	G	G	C	A	T	T	C	A	G	G	C	A	A	G	G	G	T	C	C	C	G	C	C	C	C	G
SAWC-5610		G	C	G	G	T	C	G	A	G	A	A	T	T	A	C	C	T	C	C	G	A	T	G	G	C	A	T	T	C	A	G	G	C	A	A	G	G	G	T	C	C	C	G	C	C	C	C	G
NLA000400516		G	C	G	G	T	C	G	A	G	A	A	T	T	A	C	C	T	C	C	G	A	T	G	G	C	A	T	T	C	A	G	G	C	A	A	G	G	G	T	C	C	C	G	C	C	C	C	G
SAWC-4570		G	C	G	G	T	C	G	A	G	A	A	T	T	A	C	C	T	C	C	G	A	T	G	G	C	A	T	T	C	A	G	G	C	A	A	G	G	G	T	C	C	C	G	C	C	C	C	G
NLA000701772		G	C	G	G	T	C	G	A	G	A	A	T	T	A	C	C	T	C	C	G	A	T	G	G	C	A	T	T	C	A	G	G	C	A	A	G	G	G	T	C	C	C	G	C	C	C	C	G
NLA009901330		G	C	G	G	T	C	G	A	G	A	A	T	T	A	C	C	T	C	C	G	A	T	G	G	C	A	T	T	C	A	G	G	C	A	A	G	G	G	T	C	C	C	G	C	C	C	C	G
NLA000701933		G	C	G	G	T	C	G	A	G	A	A	T	T	A	C	C	T	C	C	G	A	T	G	G	C	A	T	T	C	A	G	G	C	A	A	G	G	G	T	C	C	C	G	C	C	C	C	G
NLA000100592		G	C	G	G	T	C	G	A	G	A	A	T	T	A	C	C	T	C	C	G	A	T	G	G	C	A	T	T	C	A	G	G	C	A	A	G	G	G	T	C	C	C	G	C	C	C	C	G
NLA000100721		G	C	G	G	T	C	G	A	G	A	A	T	T	A	C	C	T	C	C	G	A	T	G	G	C	A	T	T	C	A	G	G	C	A	A	G	G	G	T	C	C	C	G	C	C	C	C	G
NLA000200679		G	C	G	G	T	C	G	A	G	A	A	T	T	A	C	C	T	C	C	G	A	T	G	G	C	A	T	T	C	A	G	G	C	A	A	G	G	G	T	C	C	C	G	C	C	C	C	G
NLA000300390		G	C	G	G	T	C	G	A	G	A	A	T	T	A	C	C	T	C	C	G	A	T	G	G	C	A	T	T	C	A	G	G	C	A	A	G	G	G	T	C	C	C	G	C	C	C	C	G
NLA000300770		G	C	G	G	T	C	G	A	G	A	A	T	T	A	C	C	T	C	C	G	A	T	G	G	C	A	T	T	C	A	G	G	C	A	A	G	G	G	T	C	C	C	G	C	C	C	C	G
NLA000200872		G	C	G	G	T	C	G	A	G	A	A	T	T	A	C	C	T	C	C	G	A	T	G	G	C	A	T	T	C	A	G	G	C	A	A	G	G	G	T	C	C	C	G	C	C	C	C	G
NLA000100625		G	C	G	G	T	C	G	A	G	A	A	T	T	A	C	C	T	C	C	G	A	T	G	G	C	A	T	T	C	A	G	G	C	A	A	G	G	G	T	C	C	C	G	C	C	C	C	G
NLA000601978		G	C	G	G	T	C	G	A	G	A	A	T	T	A	C	C	T	C	C	G	A	T	G	G	C	A	T	T	C	A	G	G	C	A	A	G	G	G	T	C	C	C	G	C	C	C	C	G
NLA000800163		G	C	G	G	T	C	G	A	G	A	A	T	T	A	C	C	T	C	C	G	A	T	G	G	C	A	T	T	C	A	G	G	C	A	A	G	G	G	T	C	C	C	G	C	C	C	C	G
NLA009901050		G	C	G	G	T	C	G	A	G	A	A	T	T	A	C	C	T	C	C	G	A	T	G	G	C	A	T	T	C	A	G	G	C	A	A	G	G	G	T	C	C	C	G	C	C	C	C	G
SAWC-129		G	C	G	G	T	C	G	A	G	A	A	T	T	A	C	C	T	C	C	G	A	T	G	G	C	A	T	T	C	A	G	G	C	A	A	G	G	G	T	C	C	C	G	C	C	C	C	G
NLA000701643		G	C	G	G	T	C	G	A	G	A	A	T	T	A	C	C	T	C	C	G	A	T	G	G	C	A	T	T	C	A	G	G	C	A	A	G	G	G	T	C	C	C	G	C	C	C	C	G
NLA000701259		G	C	G	G	T	C	G	A	G	A	A	T	T	A	C	C	T	C	C	G	A	T	G	G	C	A	T	T	C	A	G	G	C	A	A	G	G	G	T	C	C	C	G	C	C	C	C	G
NLA000501174		G	C	G	G	T	C	G	A	G	A	A	T	T	A	C	C	T	C	C	G	A	T	G	G	C	A	T	T	C	A	G	G	C	A	A	G	G	G	T	C	C	C	G	C	C	C	C	G
NLA000017383		G	C	G	G	T	C	G	A	G	A	A	T	T	A	C	C	T	C	C	G	A	T	G	G	C	A	T	T	C	A	G	G	C	A	A	G	G	G	T	C	C	C	G	C	C	C	C	G
SAWC-953		G	C	G	G	T	C	G	A	G	A	A	T	T	A	C	C	T	C	C	G	A	T	G	G	C	A	T	T	C	A	G	G	C	A	A	G	G	G	T	C	C	C	G	C	C	C	C	G
IDA-51539		G	C	G	G	T	C	G	A	G	A	A	T	T	A	C	C	T	C	C	G	A	T	G	G	C	A	T	T	C	A	G	G	C	A	A	G	G	G	T	C	C	C	G	C	C	C	C	G
NLA000100574		G	C	G	G	T	C	G	A	G	A	A	T	T	A	C	C	T	C	C	G	A	T	G	G	C	A	T	T	C	A	G	G	C	A	A	G	G	G	T	C	C	C	G	C	C	C	C	G
43		G	C	G	G	T	C	G	A	G	A	A	T	T	A	C	C	T	C	C	G	A	T	G	G	C	A	T	T	C	A	G	G	C	A	A	G	G	G	T	C	C	C	G	C	C	C	C	G
NLA000100577		G	C	G	G	T	C	G	A	G	A	A	T	T	A	C	C	T	C	C	G	A	T	G	G	C	A	T	T	C	A	G	G	C	A	A	G	G	G	T	C	C	C	G	C	C	C	C	G
30		G	C	G	G	T	C	G	A	G	A	A	T	T	A	C	C	T	C	C	G	A	T	G	G	C	A	T	T	C	A	G	G	C	A	A	G	G	G	T	C	C	C	G	C	C	C	C	G
NLA009401519		G	C	G	G	T	C	G	A	G	A	A	T	T	A	C	C	T	C	C	G	A	T	G	G	C	A	T	T	C	A	G	G	C	A	A	G	G	G	T	C	C	C	G	C	C	C	C	G
NLA009700957		G	C	G	G	T	C	G	A	G	A	A	T	T	A	C	C	T	C	C	G	A	T	G	G	C	A	T	T	C	A	G	G	C	A	A	G	G	G	T	C	C	C	G	C	C	C	C	G
NLA009601791		G	C	G	G	T	C	G	A	G	A	A	T	T	A	C	C	T	C	C	G	A	T	G	G	C	A	T	T	C	A	G	G	C	A	A	G	G	G	T	C	C	C	G	C	C	C	C	G
NLA009701229		G	C	G	G	T	C	G	A	G	A	A	T	T	A	C	C	T	C	C	G	A	T	G	G	C	A	T	T	C	A	G	G	C	A	A	G	G	G	T	C	C	C	G	C	C	C	C	G
NLA009701445		G	C	G	G	T	C	G	A	G	A	A	T	T	A	C	C	T	C	C	G	A	T	G	G	C	A	T	T	C	A	G	G	C	A	A	G	G	G	T	C	C	C	G	C	C	C	C	G
NLA009601695		G	C	G	G	T	C	G	A	G	A	A	T	T	A	C	C	T	C	C	G	A	T	G	G	C	A	T	T	C	A	G	G	C	A	A	G	G	G	T	C	C	C	G	C	C	C	C	G
NLA009701553		G	C	G	G	T	C	G	A	G	A	A	T	T	A	C	C	T	C	C	G	A	T	G	G	C	A	T	T	C	A	G	G	C	A	A	G	G	G	T	C	C	C	G	C	C	C	C	G
NLA009600819		G	C	G	G	T	C	G	A	G	A	A	T	T	A	C	C	T	C	C	G	A	T	G	G	C	A	T	T	C	A	G	G	C	A	A	G	G	G	T	C	C	C	G	C	C	C	C	G
NLA000300607		G	C	G	G	T	C	G	A	G	A	A	T	T	A	C	C	T	C	C	G	A	T	G	G	C	A	T	T	C	A	G	G	C	A	A	G	G	G	T	C	C	T	G	C	C	C	C	G
NLA009800152		G	C	G	G	T	C	G	A	G	A	A	T	T	A	C	C	T	C	C	G	A	T	G	G	C	A	T	T	C	A	G	G	C	A	A	G	G	G	T	C	C	T	G	C	C	C	C	G
SAWC-3518		G	C	G	G	T	C	G	A	G	A	A	T	T	A	C	C	T	C	C	G	A	T	G	G	C	A	T	T	C	A	G	G	C	A	A	G	G	G	T	C	C	T	G	C	C	C	C	G
NLA009502012		G	C	G	G	T	C	G	A	G	A	A	T	T	A	C	C	T	C	C	G	A	T	G	G	C	A	T	T	C	A	G	G	C	A	A	G	G	G	T	C	C	T	G	C	C	C	C	G
NLA009601445		G	C	G	G	T	C	G	A	G	A	A	T	T	A	C	C	T	C	C	G	A	T	G	G	C	A	T	T	C	A	G	G	C	A	A	G	G	G	T	C	C	T	G	C	C	C	C	G
NLA009702204		G	C	G	G	T	C	G	A	G	A	A	T	T	A	C	C	T	C	C	G	A	T	G	G	C	A	T	T	C	A	G	G	C	A	A	G	G	G	T	C	C	T	G	C	C	C	C	G
NLA000200545		G	C	G	G	T	C	G	A	G	A	A	T	T	A	C	C	T	C	C	G	A	T	G	G	C	A	T	T	C	A	G	G	C	A	A	G	G	G	T	C	C	T	G	C	C	C	C	G
NLA000100584		G	C	G	G	T	C	G	A	G	A	A	T	T	A	C	C	T	C	C	G	A	T	G	G	C	A	T	T	C	A	G	G	C	A	A	G	G	G	T	C	C	T	G	C	C	C	C	G
NLA000401803		G	C	G	G	T	C	G	A	G	A	A	T	T	A	C	C	T	C	C	G	A	T	G	G	C	A	T	T	C	A	G	G	C	A	A	G	G	G	T	C	C	T	G	C	C	C	C	G
54		G	C	G	G	T	C	G	A	G	A	A	T	T	A	C	C	T	C	C	G	A	T	G	G	C	A	T	T	C	A	G	G	C	A	A	G	G	G	T	C	C	T	G	C	C	C	C	G
NLA009800636		G	C	G	G	T	C	G	A	G	A	A	T	T	A	C	C	T	C	C	G	A	T	G	G	C	A	T	T	C	A	G	G	C	A	A	G	G	G	T	C	C	T	G	C	C	C	C	G
CHIN+		G	C	G	A	T	C	G	A	G	A	A	T	T	A	C	C	T	C	C	G	A	T	G	G	C	A	T	T	C	A	C	G	C	A	A	G	G	G	T	C	C	T	G	T	C	C	C	G
NLA000300700		G	C	G	G	T	C	G	A	G	A	A	T	T	A	C	C	T	C	C	G	G	T	G	G	C	A	T	C	C	A	G	G	C	A	A	G	G	G	T	C	C	T	G	C	C	C	C	G
NLA009501317		G	C	G	G	T	C	G	A	G	A	A	T	T	A	C	C	T	C	C	G	G	T	G	G	C	A	T	C	C	A	G	G	C	A	A	G	G	G	T	C	C	T	G	C	C	C	C	G
NLA009601196		G	C	G	G	T	C	G	A	G	A	A	T	T	A	C	C	T	C	C	G	G	T	G	G	C	A	T	C	C	A	G	G	C	A	A	G	G	G	T	C	C	T	G	C	C	C	C	G
NLA009401064		G	C	G	G	T	C	G	G	G	A	A	T	T	A	C	C	T	C	C	G	G	T	G	G	C	A	T	C	C	A	G	G	C	A	A	G	G	G	T	C	C	T	G	C	C	C	C	G
NLA000801248		G	C	G	G	T	C	G	G	G	A	A	T	T	A	C	C	T	C	C	G	G	T	G	G	C	A	T	C	C	A	G	G	C	A	A	G	G	G	T	C	C	T	G	C	C	C	C	G
NLA009401536		G	C	G	G	T	C	G	G	G	A	A	T	T	A	C	C	T	C	C	G	G	T	G	G	C	A	T	C	C	A	G	G	C	A	A	G	G	G	T	C	C	T	G	C	C	C	C	G
NLA009500160		G	C	G	G	T	C	G	G	G	A	A	T	T	A	C	C	T	C	C	G	G	T	G	G	C	A	T	C	C	A	G	G	C	A	A	G	G	G	T	C	C	T	G	C	C	C	C	G
NLA009700854		G	C	G	G	T	C	G	G	G	A	A	T	T	A	C	C	T	C	C	G	G	T	G	G	C	A	T	C	C	A	G	G	C	A	A	G	G	G	T	C	C	T	G	C	C	C	C	G
NLA009700180		G	C	G	G	T	C	G	G	G	A	A	T	T	A	C	C	T	C	C	G	G	T	G	G	C	A	T	C	C	A	G	G	C	A	A	G	G	G	T	C	C	T	G	C	C	C	C	G
NLA009801252		G	C	G	G	T	C	G	G	G	A	A	T	T	A	C	C	T	C	C	G	G	T	G	G	C	A	T	C	C	A	G	G	C	A	A	G	G	G	T	C	C	T	G	C	C	C	C	G
SAWC-1116		G	C	G	G	T	C	G	G	G	A	A	T	T	A	C	C	T	C	C	G	G	T	G	G	C	A	T	C	C	A	G	G	C	A	A	G	G	G	T	C	C	T	G	C	C	C	C	G
SAWC-1453		G	C	G	G	T	C	G	G	G	A	A	T	T	A	C	C	T	C	C	G	G	T	G	G	C	A	T	C	C	A	G	G	C	A	A	G	G	G	T	C	C	T	G	C	C	C	C	G
SAWC-2704		G	C	G	G	T	C	G	G	G	A	A	T	T	A	C	C	T	C	C	G	G	T	G	G	C	A	T	C	C	A	G	G	C	A	A	G	G	G	T	C	C	T	G	C	C	C	C	G
NLA000701837		G	C	G	G	T	C	G	G	G	A	A	T	T	A	C	C	T	C	C	G	G	T	G	G	C	A	T	C	C	A	G	G	C	A	A	G	G	G	T	C	C	T	G	C	C	C	C	G
NLA000602040		G	C	G	G	T	C	G	G	G	A	A	T	T	A	C	C	T	C	C	G	G	T	G	G	C	A	T	C	C	A	G	G	C	A	A	G	G	G	T	C	C	T	G	C	C	C	C	G
NLA000401867		G	C	G	G	T	C	G	G	G	A	A	T	T	A	C	C	T	C	C	G	G	T	G	G	C	A	T	C	C	A	G	G	C	A	A	G	G	G	T	C	C	T	G	C	C	C	C	G
111		G	C	G	G	T	C	G	G	G	A	A	T	T	A	C	C	T	C	C	G	G	T	G	G	C	A	T	C	C	A	G	G	C	A	A	G	G	G	T	C	C	T	G	C	C	C	C	G
SAWC-3906		G	C	G	G	T	C	G	G	G	A	A	T	T	A	C	C	T	C	C	G	G	T	G	G	C	A	T	C	C	A	G	G	C	A	A	G	G	G	T	C	C	T	G	C	C	C	C	G
V-		G	C	G	G	T	C	A	G	G	A	A	T	T	G	C	C	T	C	C	G	G	T	G	G	C	A	T	C	C	A	G	G	C	A	A	G	C	G	T	C	C	T	A	C	T	C	C	G
NLA000801451		G	C	G	G	T	C	A	G	G	A	A	T	T	A	C	C	T	C	C	G	G	T	G	G	C	A	T	C	C	A	G	G	C	A	A	G	G	G	T	C	C	T	A	C	T	C	C	G
NLA009701168		G	C	G	G	T	C	G	G	G	A	A	T	T	A	C	C	T	C	C	G	G	T	G	G	C	A	T	C	C	A	G	G	C	A	A	G	G	G	T	C	C	T	G	C	T	C	C	G
NLA009600305		G	C	G	G	T	C	G	G	G	A	A	T	T	A	C	C	T	C	C	G	G	T	G	G	C	A	T	C	C	A	G	G	C	A	A	G	G	G	T	C	C	T	G	C	T	C	C	G
NLA000501814		G	C	G	G	T	C	G	G	G	A	A	T	T	A	C	C	T	C	C	G	G	T	G	G	C	A	T	C	C	A	G	G	C	A	A	G	G	G	T	C	C	T	G	C	T	C	C	G
NLA000301774		G	C	G	G	T	C	G	G	G	A	A	T	T	A	C	C	T	C	C	G	G	T	G	G	C	A	T	C	C	A	G	G	C	A	A	G	G	G	T	C	C	T	G	C	T	C	C	G
NLA000301577		G	C	G	G	T	C	G	G	G	A	A	T	T	A	C	C	T	C	C	G	G	T	G	G	C	A	T	C	C	A	G	G	C	A	A	G	G	G	T	C	C	T	G	C	T	C	C	G
NLA000300957		G	C	G	G	T	C	G	G	G	A	A	T	T	A	C	C	T	C	C	G	G	T	G	G	C	A	T	C	C	A	G	G	C	A	A	G	G	G	T	C	C	T	G	C	T	C	C	G
NLA009701940		G	C	G	G	T	C	G	G	G	A	A	T	T	A	C	C	T	C	C	G	G	T	G	G	C	A	T	C	C	A	G	G	C	A	A	G	G	G	T	C	C	T	G	C	T	C	C	G
NLA009801463		G	C	G	G	T	C	G	G	G	A	A	T	T	A	C	C	T	C	C	G	G	T	G	G	C	A	T	C	C	A	G	G	C	A	A	G	G	G	T	C	C	T	G	C	T	C	C	G
NLA000017002		G	C	G	G	C	C	G	G	T	A	G	T	T	A	C	T	C	C	C	G	G	G	G	G	C	A	G	C	T	A	G	A	C	C	A	G	G	G	C	T	C	T	G	C	T	C	T	G
NLA000700675		G	C	G	G	C	C	G	G	T	A	G	T	T	A	C	T	C	C	C	G	G	G	G	G	C	A	G	C	T	A	G	A	C	C	A	G	G	G	C	T	C	T	G	C	T	C	T	G
NLA000701604		G	C	G	G	C	C	G	G	T	A	G	T	T	A	C	T	C	C	C	G	G	G	G	G	C	A	G	C	T	A	G	A	C	C	A	G	G	G	C	T	C	T	G	C	T	C	T	G
SA-		G	C	G	G	C	C	G	G	T	A	G	T	T	A	C	T	C	T	C	A	G	G	G	G	C	A	G	C	T	A	G	A	C	C	A	G	G	G	C	T	C	T	G	C	T	C	T	G
CHIN-		G	C	G	G	C	C	G	G	T	A	G	T	T	A	C	T	C	C	C	G	G	G	G	A	C	A	G	C	T	A	G	A	C	C	A	G	G	G	C	T	T	T	G	C	T	C	C	A
IDA-50071		G	C	G	G	C	C	G	G	G	A	G	T	T	A	C	T	C	C	C	G	G	G	G	G	C	A	G	C	T	A	G	A	C	A	A	G	G	G	C	T	C	T	G	C	T	C	C	G
IDA-50100		G	C	G	G	C	C	G	G	G	A	G	T	T	A	C	T	C	C	C	G	G	G	G	G	C	A	G	C	T	A	G	A	C	A	A	G	G	G	C	T	C	T	G	C	T	C	C	G
NLA000017583		G	C	G	G	C	C	G	G	G	A	G	T	T	A	C	T	C	C	C	G	G	G	G	G	C	A	G	C	T	A	G	A	C	A	A	G	G	G	C	T	C	T	G	C	T	C	C	G
NLA009501832		G	C	G	G	C	C	G	G	G	A	G	T	T	A	C	T	C	C	C	G	G	G	G	G	C	A	G	C	T	A	G	A	C	A	A	G	G	G	C	T	C	T	G	C	T	C	C	G
NLA009700438		G	C	G	G	C	C	G	G	G	A	G	T	T	A	C	T	C	C	C	G	G	G	G	G	C	A	G	C	T	A	G	A	C	A	A	G	G	G	C	T	C	T	G	C	T	C	C	G
IDA-51232		G	C	G	G	C	C	G	G	G	A	G	T	T	A	C	T	C	C	C	G	G	G	G	G	C	A	G	C	T	A	G	A	C	A	A	G	G	G	C	T	C	T	G	C	T	C	C	G
NLA000016362		G	C	G	G	C	C	G	G	G	A	G	T	T	A	C	T	C	C	C	G	G	G	G	G	C	A	G	C	T	A	G	A	C	A	A	G	G	G	C	T	C	T	G	C	T	C	C	G
NLA000200225		G	C	G	G	C	C	G	G	G	A	G	T	T	A	C	T	C	C	C	G	G	G	G	G	C	A	G	C	T	A	G	A	C	A	A	G	G	G	C	T	C	T	G	C	T	C	C	G
NLA000200226		G	C	G	G	C	C	G	G	G	A	G	T	T	A	C	T	C	C	C	G	G	G	G	G	C	A	G	C	T	A	G	A	C	A	A	G	G	G	C	T	C	T	G	C	T	C	C	G
NLA000200229		G	C	G	G	C	C	G	G	G	A	G	T	T	A	C	T	C	C	C	G	G	G	G	G	C	A	G	C	T	A	G	A	C	A	A	G	G	G	C	T	C	T	G	C	T	C	C	G
NLA000201073		G	C	G	G	C	C	G	G	G	A	G	T	T	A	C	T	C	C	C	G	G	G	G	G	C	A	G	C	T	A	G	A	C	A	A	G	G	G	C	T	C	T	G	C	T	C	C	G
NLA000302148		G	C	G	G	C	C	G	G	G	A	G	T	T	A	C	T	C	C	C	G	G	G	G	G	C	A	G	C	T	A	G	A	C	A	A	G	G	G	C	T	C	T	G	C	T	C	C	G
NLA009702350		G	C	G	G	C	C	G	G	G	A	G	T	T	A	C	T	C	C	C	G	G	G	G	G	C	A	G	C	T	A	G	A	C	A	A	G	G	G	C	T	C	T	G	C	T	C	C	G
NLA009801500		G	C	G	G	C	C	G	G	G	A	G	T	T	A	C	T	C	C	C	G	G	G	G	G	C	A	G	C	T	A	G	A	C	A	A	G	G	G	C	T	C	T	G	C	T	C	C	G
NLA009801187		G	C	G	G	C	C	G	G	G	A	G	T	T	A	C	T	C	C	C	G	G	G	G	G	C	A	G	C	T	A	G	A	C	A	A	G	G	G	C	T	C	T	G	C	T	C	C	G
NLA000013876		G	C	G	G	C	C	G	G	G	A	G	T	T	A	C	C	C	C	C	G	G	T	G	G	C	A	T	C	C	A	G	G	C	A	A	G	G	G	T	T	C	T	G	C	T	C	C	G
H37Rv		G	C	G	G	C	C	G	G	G	G	G	T	T	A	C	C	C	C	C	G	G	T	G	G	C	A	T	C	C	A	G	G	C	A	G	G	G	G	T	T	C	T	G	C	T	C	C	G
SAWC-3255		G	C	G	G	C	C	G	G	G	G	G	T	T	A	C	C	C	C	C	G	G	T	G	G	C	A	T	C	C	A	G	G	C	A	G	G	G	G	T	T	C	T	G	C	T	C	C	G
P3		G	C	G	G	C	C	G	G	G	G	G	T	T	A	C	C	C	C	C	G	G	T	G	G	C	A	T	C	C	A	G	G	C	A	G	G	G	G	T	T	C	T	G	C	T	C	C	G
BEA000002964		G	C	G	G	C	C	G	G	G	G	G	T	T	A	C	C	C	C	C	G	G	T	G	G	C	A	T	C	C	A	G	G	C	A	G	G	G	G	T	T	C	T	G	C	T	C	C	G
BOA0000000B7		G	C	G	G	C	C	G	G	G	G	G	T	T	A	C	C	C	C	C	G	G	T	G	G	C	A	T	C	C	A	G	G	C	A	G	G	G	G	T	T	C	T	G	C	T	C	C	G
IDA-50196		G	C	G	G	C	C	G	G	G	G	G	T	T	A	C	C	C	C	C	G	G	T	G	G	C	A	T	C	C	A	G	G	C	A	G	G	G	G	T	T	C	T	G	C	T	C	C	G
NLA0BCGJapan		G	C	G	G	C	C	G	G	G	G	G	T	T	A	C	C	C	C	C	G	G	T	G	G	C	A	T	C	C	A	G	G	C	A	G	G	G	G	T	T	C	T	G	C	T	C	C	G
NLA009402247		G	C	G	G	C	C	G	G	G	G	G	T	T	A	C	C	C	C	C	G	G	T	G	G	C	A	T	C	C	A	G	G	C	A	G	G	G	G	T	T	C	T	G	C	T	C	C	G
IDA-50768		G	C	G	G	C	C	G	G	G	G	G	T	T	A	C	C	C	C	C	G	G	T	G	G	C	A	T	C	C	A	G	G	C	A	G	G	G	G	T	T	C	T	G	C	T	C	C	G
NLA009401655		G	C	G	G	C	C	G	G	G	G	G	T	T	A	C	C	C	C	C	G	G	T	G	G	C	A	T	C	C	A	G	G	C	A	G	G	G	G	T	T	C	T	G	C	T	C	C	G
NLA009401431		G	C	G	G	C	C	G	G	G	G	G	T	T	A	C	C	C	C	C	G	G	T	G	G	C	A	T	C	C	A	G	G	C	A	G	G	G	G	T	T	C	T	G	C	T	C	C	G
NLA009401016		G	C	G	G	C	C	G	G	G	G	G	T	T	A	C	C	C	C	C	G	G	T	G	G	C	A	T	C	C	A	G	G	C	A	G	G	G	G	T	T	C	T	G	C	T	C	C	G
NLA009401014		G	C	G	G	C	C	G	G	G	G	G	T	T	A	C	C	C	C	C	G	G	T	G	G	C	A	T	C	C	A	G	G	C	A	G	G	G	G	T	T	C	T	G	C	T	C	C	G
NLA000000IN8		G	C	G	G	C	C	G	G	G	G	G	T	T	A	C	C	C	C	C	G	G	T	G	G	C	A	T	C	C	A	G	G	C	A	G	G	G	G	T	T	C	T	G	C	T	C	C	G
NLA000014323		G	C	G	G	C	C	G	G	G	G	G	T	T	A	C	C	C	C	C	G	G	T	G	G	C	A	T	C	C	A	G	G	C	A	G	G	G	G	T	T	C	T	G	C	T	C	C	G
NLA009400171		G	C	G	G	C	C	G	G	G	G	G	T	T	A	C	C	C	C	C	G	G	T	G	G	C	A	T	C	C	A	G	G	C	A	G	G	G	G	T	T	C	T	G	C	T	C	C	G
NLA009400140		G	C	G	G	C	C	G	G	G	G	G	T	T	A	C	C	C	C	C	G	G	T	G	G	C	A	T	C	C	A	G	G	C	A	G	G	G	G	T	T	C	T	G	C	T	C	C	G
NLA000015199		G	C	G	G	C	C	G	G	G	G	G	T	T	A	C	C	C	C	C	G	G	T	G	G	C	A	T	C	C	A	G	G	C	A	G	G	G	G	T	T	C	T	G	C	T	C	C	G
NLA00002343		G	C	G	G	C	C	G	G	G	G	G	T	T	A	C	C	C	C	C	G	G	T	G	G	C	A	T	C	C	A	G	G	C	A	G	G	G	G	T	T	C	T	G	C	T	C	C	G
NLA000015437		G	C	G	G	C	C	G	G	G	G	G	T	T	A	C	C	C	C	C	G	G	T	G	G	C	A	T	C	C	A	G	G	C	A	G	G	G	G	T	T	C	T	G	C	T	C	C	G
NLA000018154		G	C	G	G	C	C	G	G	G	G	G	T	T	A	C	C	C	C	C	G	G	T	G	G	C	A	T	C	C	A	G	G	C	A	G	G	G	G	T	T	C	T	G	C	T	C	C	G
NLA000015496		G	C	G	G	C	C	G	G	G	G	G	T	T	A	C	C	C	C	C	G	G	T	G	G	C	A	T	C	C	A	G	G	C	A	G	G	G	G	T	T	C	T	G	C	T	C	C	G
NLA000018152		G	C	G	G	C	C	G	G	G	G	G	T	T	A	C	C	C	C	C	G	G	T	G	G	C	A	T	C	C	A	G	G	C	A	G	G	G	G	T	T	C	T	G	C	T	C	C	G
NLA000016240		G	C	G	G	C	C	G	G	G	G	G	T	T	A	C	C	C	C	C	G	G	T	G	G	C	A	T	C	C	A	G	G	C	A	G	G	G	G	T	T	C	T	G	C	T	C	C	G
NLA000017263		G	C	G	G	C	C	G	G	G	G	G	T	T	A	C	C	C	C	C	G	G	T	G	G	C	A	T	C	C	A	G	G	C	A	G	G	G	G	T	T	C	T	G	C	T	C	C	G
NLA000018151		G	C	G	G	C	C	G	G	G	G	G	T	T	A	C	C	C	C	C	G	G	T	G	G	C	A	T	C	C	A	G	G	C	A	G	G	G	G	T	T	C	T	G	C	T	C	C	G
NLA000017297		G	C	G	G	C	C	G	G	G	G	G	T	T	A	C	C	C	C	C	G	G	T	G	G	C	A	T	C	C	A	G	G	C	A	G	G	G	G	T	T	C	T	G	C	T	C	C	G
NLA000017727		G	C	G	G	C	C	G	G	G	G	G	T	T	A	C	C	C	C	C	G	G	T	G	G	C	A	T	C	C	A	G	G	C	A	G	G	G	G	T	T	C	T	G	C	T	C	C	G
NLA000017316		G	C	G	G	C	C	G	G	G	G	G	T	T	A	C	C	C	C	C	G	G	T	G	G	C	A	T	C	C	A	G	G	C	A	G	G	G	G	T	T	C	T	G	C	T	C	C	G
NLA000017902		G	C	G	G	C	C	G	G	G	G	G	T	T	A	C	C	C	C	C	G	G	T	G	G	C	A	T	C	C	A	G	G	C	A	G	G	G	G	T	T	C	T	G	C	T	C	C	G
NLA000801684		G	C	G	G	T	C	G	G	G	A	G	T	T	A	C	C	C	C	C	G	G	T	G	G	C	A	T	C	C	A	G	G	C	A	A	G	G	G	T	T	C	T	G	C	T	C	C	G
NLA009800576		G	C	G	G	T	C	G	G	G	A	G	T	T	A	C	C	C	C	C	G	G	T	G	G	C	A	T	C	C	A	G	G	C	A	A	G	G	G	T	T	C	T	G	C	T	C	C	G
NLA000801676		G	C	G	G	T	C	G	G	G	A	G	T	T	A	C	C	C	C	C	G	G	T	G	G	C	A	T	C	C	A	G	G	C	A	A	G	G	G	T	T	C	T	G	C	T	C	C	G
NLA000200230		G	C	G	G	T	C	G	G	G	A	G	T	T	A	C	C	C	C	C	G	G	T	G	G	C	A	T	C	C	A	G	G	C	A	A	G	G	G	T	T	C	T	G	C	T	C	C	G
[truncated: 13 more columns]
