# Supplementary material for: SNP/RD Typing of Mycobacterium tuberculosis Beijing Strains Reveals Local and Worldwide Disseminated Clonal Complexes
Source: PLoS One. 2011 Dec 5;6(12):e28365. doi: 10.1371/journal.pone.0028365 (PMC3230589; doi:10.1371/journal.pone.0028365)
Supplement: Table S4 — Country of origin of the isolates used in this study. (TXT) [file pone.0028365.s012.txt]

The Supporting Tables contain tab-delimited files that can be copied into spreadsheets.
Table S4: Country of origin of the isolates used in this study.
Number	Country of Origin
NLA000500825	Afghanistan
NLA000500293	Archangel Oblast
NLA000500294	Archangel Oblast
NLA000500299	Archangel Oblast
NLA000500301	Archangel Oblast
NLA000500302	Archangel Oblast
NLA000500305	Archangel Oblast
NLA000500307	Archangel Oblast
NLA000018151	Argentina
NLA000018152	Argentina
NLA000018154	Argentina
NLA000401119	Armenia
NLA000601816	Azerbaijan
BOA0000000B7	Bolivia
BEA000002964	Burundi
NLA009400140	Chili
NLA009401519	China
NLA009701553	China
NLA009800636	China
NLA009801463	China
NLA000300607	China
NLA000700872	China
43	China
NLA009401014	Curacao
NLA000100769	Curacao
NLA000200872	Curacao
NLA000700099	Czech Republic
NLA009401431	Czech Republic
NLA009400171	Honduras
NLA009601196	Hong Kong
NLA000100571	Hong Kong
NLA000100574	Hong Kong
NLA000100577	Hong Kong
NLA000100583	Hong Kong
NLA000100584	Hong Kong
NLA000100592	Hong Kong
NLA000100598	Hong Kong
NLA000100599	Hong Kong
NLA000100611	Hong Kong
NLA000100624	Hong Kong
NLA000100625	Hong Kong
NLA000100626	Hong Kong
NLA000100627	Hong Kong
NLA000500833	India
NLA000000IN8	India
NLA009501317	Indonesia
NLA009701229	Indonesia
NLA009801252	Indonesia
NLA009901050	Indonesia
NLA000700675	Indonesia
NLA000701933	Indonesia
IDA-..	Indonesia
NLA009800152	Iran
NLA000601515	Ireland
NLA000601516	Ireland
NLA0BCGJAPAN	Japan
34	Malaysia
45	Malaysia
NLA000701772	Marokko
NLA000401154	Mongolia
NLA000017914	Mongolia
NLA000300356	Mongolia
NLA000300390	Mongolia
20	Mongolia
NLA000301492	Myanmar
NLA000017002	Netherlands
NLA009600819	Netherlands
NLA009601445	Netherlands
NLA009601447	Netherlands
NLA009601938	Netherlands
NLA009701445	Netherlands
NLA009701940	Netherlands
NLA009800576	Netherlands
NLA009702350	Netherlands
NLA009801500	Netherlands
NLA000301774	Netherlands
NLA000302148	Netherlands
NLA000500429	Netherlands
NLA000500552	Netherlands
NLA000601978	Netherlands
NLA000013876	Netherlands
NLA000014323	Netherlands
NLA000015082	Netherlands
NLA000015199	Netherlands
NLA000015437	Netherlands
NLA000017297	Netherlands
NLA000017316	Netherlands
NLA000017902	Netherlands
NLA009401016	Netherlands
NLA009500160	Netherlands
NLA000016362	North Korea
NLA000401803	Pakistan
NLA000501559	Peru
NLA009801187	Poland
NLA009701714	Russia
133	Russia
NLA000017263	Saoudi Arabia
NLA000401867	Senegal
NLA009700854	Sierra Leone
NLA009501832	Singapore
NLA009702204	Somalia
NLA000601339	Somalia
NLA000017727	Somalia
NLA009902235	South Africa
NLA000500583	South Africa
NLA000500592	South Africa
NLA009401707	South Africa
NLA009401709	South Africa
30	South Africa
SAWC..	South Africa
111	South Korea
NLA000017383	Suriname
NLA009600305	Suriname
NLA009402247	Tahiti
NLA009401655	Tanzania
NLA009401536	Thailand
NLA000501814	Thailand
44	Thailand
54	Thailand
NLA000701837	Tibet
NLA000100721	Turky
NLA00002343	Uganda
NLA000015496	UK
NLA000016240	UK
NLA000300957	USA
NLA000200225	USA
NLA000200226	USA
NLA000200228	USA
NLA000200229	USA
NLA000200230	USA
NLA009601695	Vietnam
NLA009601791	Vietnam
NLA000800162	Vietnam
NLA000800163	Vietnam
