# Supplementary material for: SNP/RD Typing of Mycobacterium tuberculosis Beijing Strains Reveals Local and Worldwide Disseminated Clonal Complexes
Source: PLoS One. 2011 Dec 5;6(12):e28365. doi: 10.1371/journal.pone.0028365 (PMC3230589; doi:10.1371/journal.pone.0028365)
Supplement: Table S5 — Primer sequences and PCR conditions used to determine regions of difference (RDs). RD 207 was determined by spoligotyping and is therefore not present. (TXT) [file pone.0028365.s013.txt]

The Supporting Tables contain tab-delimited files that can be copied into spreadsheets.
Table S5: Primer sequences and PCR conditions used to determine regions of difference (RD). RD 207 was determined by spoligotyping and is therefore not present.
RD	primer 1 (5'-3')	primer 2 (5'-3')	primer 3 (5'-3')	primer 4 (5'-3')	annealing temperature
RD131	CAGAATCTGGCTGGACGTGT 	CTGCCGATGGATGTGATTTC 	not applicable	not applicable	62
RD197	TTGCGAAAAATCCCTCTGAC 	ACCATCAGCACTGCGTCTTT	AGTGACGAAAGACCCCAGTG 	GACACCGTTAGGTGGTGCTT 	60
RD185	CACTCATCCCACTCGTCCAT 	GAGTGCTTGGTGGTTCGT	GGGCCACGCCTAAAGACT 	CGTATCCGGCCAGTATGT 	60
RD112	GGCGTAGAAGTTCAGGTTGC 	CCGTGACACCAACTCGTAGA	ACACCGCGTCCTACGATTAG 	ACAGAGCAGAGCTGTCACGA	60
RD148	GTTGAGGGCGTTGACCATAG 	CAAGACCATCCGACAACTGG	GCACTAGACGATCCGGTAGG 	TGCGACGACGCTAAGAGTTA	60
RD174	AAGCTCACGGACATCACCTC 	GTGCTCCTCGTCTTCAAAGG	TTGCTCGACAACACTGAACC 	GCAAGGTGGAAACCAGAAGA 	60
RD163	TACAACGTAGCGATGCTTGC 	TAAGTCTGCGGATCAACGTG	not applicable	not applicable	62
RD170	GCTCTTGCTGGAACTTCTGG	TAGCGAAGGAGAGGTGTGGT	TGGACAACAAGGTGGAAACA	CCCGATTTACCAACCTGAGA	62
PPE 50	GAGACAGTTGACGCCGTTCT	TGCTGGTCGAGAACTGAATG	not applicable	not applicable	59
RD175	GACGAGTCAGCACCTACCC	GACTAGAGCACGCGAACGAT	not applicable	not applicable	60
